# Supplementary material for: 2,4-Dichloro-1-[1-(2,4-dichloro­benz­yl­oxy)eth­yl]benzene
Source: Acta Crystallogr Sect E Struct Rep Online. 2009 Dec 16;66(Pt 1):o165–6. doi: 10.1107/S1600536809053422 (PMC2980264; doi:10.1107/S1600536809053422)
Supplement: Supplementary file 2 [file e-66-0o165-Isup2.hkl]

# 
# h,k,l, Fc-squared, Fo-squared, sigma(Fo-squared) and status flag 
# 
data_I
_shelx_title ' hsy459a in P-1' 
_shelx_refln_list_code          4 
_shelx_F_calc_maximum      102.83 
_exptl_crystal_F_000       356.00 
_reflns_d_resolution_high  0.6611 
 
loop_ 
 _symmetry_equiv_pos_as_xyz 
 'x, y, z' 
 '-x, -y, -z' 
 
_cell_length_a     9.3755 
_cell_length_b     9.9229 
_cell_length_c     9.9667 
_cell_angle_alpha  62.313 
_cell_angle_beta   70.246 
_cell_angle_gamma  71.467 
 
_shelx_F_squared_multiplier     1.000 
 
loop_ 
 _refln_index_h 
 _refln_index_k 
 _refln_index_l 
 _refln_F_squared_calc 
 _refln_F_squared_meas 
 _refln_F_squared_sigma 
 _refln_observed_status 
   3   0   0     4250.39     4353.46    102.60 o 
   4   0   0      398.99      385.10      4.87 o 
   5   0   0       18.87       11.41      1.02 o 
   6   0   0       19.62       17.78      1.24 o 
   7   0   0      477.98      468.84      4.66 o 
   8   0   0        4.58        4.70      2.01 o 
   9   0   0        0.81        1.51      2.44 o 
  10   0   0        4.91        6.49      2.55 o 
  11   0   0       59.87       53.85      5.11 o 
  12   0   0       46.28       44.06      6.01 o 
 -12   1   0        0.22        1.62      9.87 o 
 -11   1   0        5.93       10.10      7.54 o 
 -10   1   0       16.93       17.79      3.06 o 
  -9   1   0       63.39       60.23      2.58 o 
  -8   1   0      411.02      421.00      4.32 o 
  -7   1   0       42.26       41.49      1.66 o 
  -6   1   0     1406.58     1400.44      8.00 o 
  -5   1   0      556.84      574.18      3.83 o 
  -4   1   0     1473.43     1447.76      8.01 o 
  -3   1   0      636.16      634.23      3.96 o 
  -2   1   0     1264.93     1285.89     14.57 o 
   2   1   0     8305.41     8240.28     60.47 o 
   3   1   0     1485.35     1515.48      4.23 o 
   4   1   0      868.09      900.09     23.50 o 
   5   1   0      394.02      457.07      8.70 o 
   6   1   0      584.76      612.52      4.41 o 
   7   1   0     1139.69     1151.05      6.55 o 
   8   1   0      145.82      151.03      2.26 o 
   9   1   0       48.91       44.21      1.99 o 
  10   1   0      203.63      216.46      5.14 o 
  11   1   0       10.21       10.17      4.45 o 
  12   1   0        0.92        0.04      1.45 o 
 -12   2   0        0.86       -1.16    889.98 o 
 -11   2   0       46.85       43.58      5.48 o 
 -10   2   0       44.92       41.48      4.23 o 
  -9   2   0        3.47        1.00      2.89 o 
  -8   2   0      183.38      178.11      2.42 o 
  -7   2   0        3.19        2.47      1.48 o 
  -6   2   0      156.42      154.77      2.31 o 
  -5   2   0       37.76       33.29      0.93 o 
  -4   2   0      215.56      197.33      1.84 o 
  -3   2   0      575.24      601.40      2.56 o 
  -2   2   0       42.25       43.40      0.58 o 
  -1   2   0     3300.15     3213.73     10.22 o 
   0   2   0      276.48      290.33      2.32 o 
   1   2   0    10573.96    10225.90    226.50 o 
   2   2   0     5682.12     5972.62     58.26 o 
   3   2   0      461.10      500.45      5.28 o 
   4   2   0      818.58      825.69      5.63 o 
   5   2   0       20.21       20.91      1.12 o 
   6   2   0       84.34       90.85      1.13 o 
   7   2   0       31.48       34.55      1.00 o 
   8   2   0       76.18       78.50      1.55 o 
   9   2   0        8.75        8.65      2.24 o 
  10   2   0       21.66       15.90      2.84 o 
  11   2   0       27.45       26.39      4.89 o 
  12   2   0        0.50       -0.75      2.05 o 
 -11   3   0        0.06       -2.00      5.54 o 
 -10   3   0        6.70        3.81      5.81 o 
  -9   3   0        0.05       -0.29      1.00 o 
  -8   3   0       23.94       22.75      2.61 o 
  -7   3   0      384.74      398.01      3.13 o 
  -6   3   0       85.09       80.40      1.93 o 
  -5   3   0      737.04      750.14      3.45 o 
  -4   3   0        5.53        9.47      0.74 o 
  -3   3   0      308.18      300.87      3.74 o 
  -2   3   0       10.94        8.30      0.43 o 
  -1   3   0       29.29       30.64      0.59 o 
   0   3   0        2.11        2.73      0.31 o 
   1   3   0     4043.10     4060.51      9.36 o 
   2   3   0      912.29      944.21      7.31 o 
   3   3   0     1167.79     1165.10      7.14 o 
   4   3   0      299.08      334.57      4.41 o 
   5   3   0       26.23       19.51      1.03 o 
   6   3   0      350.02      347.52      5.79 o 
   7   3   0        0.38        0.50      0.72 o 
   8   3   0       20.99       16.82      1.24 o 
   9   3   0       46.40       44.75      2.36 o 
  10   3   0       57.22       51.17      3.98 o 
  11   3   0       16.59       12.99      4.87 o 
  12   3   0       19.41       17.98      5.65 o 
  13   3   0        4.84        5.34     10.21 o 
 -11   4   0        0.52        0.46      9.75 o 
 -10   4   0       39.19       47.70      8.01 o 
  -9   4   0       74.28       67.27      4.18 o 
  -8   4   0       51.84       52.50      2.83 o 
  -7   4   0       12.12       13.92      2.16 o 
  -6   4   0        1.28        0.76      1.02 o 
  -5   4   0      417.91      420.20      2.45 o 
  -4   4   0      231.71      233.86      4.87 o 
  -3   4   0       12.20       13.24      0.95 o 
  -2   4   0       64.12       71.52      0.83 o 
  -1   4   0      816.39      814.61      5.49 o 
   0   4   0       31.06       26.52      0.47 o 
   1   4   0      950.16     1127.79      2.50 o 
   2   4   0       21.69       20.75      0.70 o 
   3   4   0     2330.02     2490.50      5.00 o 
   4   4   0      409.08      432.05      7.92 o 
   5   4   0      919.72      929.73      5.98 o 
   6   4   0        3.70        5.13      1.17 o 
   7   4   0       40.40       44.97      2.21 o 
   8   4   0      296.52      318.12      3.57 o 
   9   4   0      173.49      180.12      4.29 o 
  10   4   0        1.25        3.17      3.81 o 
  11   4   0       62.04       64.49      4.43 o 
  12   4   0       36.79       34.27      5.99 o 
  13   4   0        4.10        3.48     10.45 o 
 -11   5   0        0.63        5.22     11.72 o 
 -10   5   0        1.24       -2.44      8.47 o 
  -9   5   0      122.56      117.22      7.43 o 
  -8   5   0       83.98       66.74      6.38 o 
  -7   5   0       36.62       35.62      2.71 o 
  -6   5   0      171.87      177.60      2.81 o 
  -5   5   0      101.34       99.52      2.00 o 
  -4   5   0      154.64      152.26      4.12 o 
  -3   5   0      712.57      700.73      5.95 o 
  -2   5   0       40.05       40.75      1.02 o 
  -1   5   0      566.97      558.59      3.48 o 
   0   5   0      392.32      384.80      2.52 o 
   1   5   0      376.52      351.40      1.94 o 
   2   5   0     2054.40     2017.71      7.78 o 
   3   5   0     4123.40     4214.35      7.86 o 
   4   5   0      607.80      613.64      3.09 o 
   5   5   0      322.58      340.50      4.27 o 
   6   5   0     1805.55     1875.24     23.04 o 
   7   5   0       16.50       16.68      2.54 o 
   8   5   0       10.47        7.78      2.58 o 
   9   5   0       34.22       33.51      3.17 o 
  10   5   0        0.99        1.21      4.49 o 
  11   5   0        2.08       -0.23      4.93 o 
  12   5   0        0.06       -0.77      4.68 o 
  13   5   0        0.94        0.35     11.84 o 
 -10   6   0        2.94        0.81     11.14 o 
  -9   6   0       70.59       76.49      8.12 o 
  -8   6   0       30.50       28.09      7.43 o 
  -7   6   0       20.04       17.29      5.45 o 
  -6   6   0      146.34      145.43      5.69 o 
  -5   6   0      237.03      249.15      5.22 o 
  -4   6   0      468.96      469.75      5.52 o 
  -3   6   0       39.06       39.23      1.86 o 
  -2   6   0     1379.91     1407.55     13.64 o 
  -1   6   0        8.28        7.82      1.36 o 
   0   6   0        0.41        0.76      0.68 o 
   1   6   0       79.46       81.72      1.31 o 
   2   6   0      115.86      103.96      1.07 o 
   3   6   0        8.46        6.98      1.39 o 
   4   6   0      462.50      473.52      3.58 o 
   5   6   0       18.01       19.65      0.76 o 
   6   6   0      373.29      369.60      4.92 o 
   7   6   0       14.63       15.39      2.47 o 
   8   6   0       83.76       83.35      3.34 o 
   9   6   0      160.59      182.05      4.39 o 
  10   6   0      187.58      197.38      5.00 o 
  11   6   0      134.01      142.90      5.57 o 
  12   6   0       16.94       21.04      6.79 o 
  -9   7   0       17.50       18.22      9.52 o 
  -8   7   0      180.55      185.47      7.89 o 
  -7   7   0       59.66       52.34      7.78 o 
  -6   7   0       40.46       32.61      5.80 o 
  -5   7   0       44.77       41.43      5.22 o 
  -4   7   0       21.88       15.20      4.29 o 
  -3   7   0      118.02      119.08      4.53 o 
  -2   7   0     2022.38     2074.67     53.04 o 
  -1   7   0      193.13      184.77      3.86 o 
   0   7   0       97.09       90.25      1.84 o 
   1   7   0      613.40      634.80      3.51 o 
   2   7   0      274.83      293.19      3.52 o 
   3   7   0       89.22       97.34      1.66 o 
   4   7   0      817.24      835.14      6.91 o 
   5   7   0     1067.48     1121.79      5.55 o 
   6   7   0        0.25       -0.09      1.73 o 
   7   7   0       51.07       46.46      3.40 o 
   8   7   0        9.72       10.97      4.01 o 
   9   7   0       27.62       26.72      4.63 o 
  10   7   0        0.03        0.17      1.92 o 
  11   7   0        2.47        4.33      6.10 o 
  12   7   0        3.40        1.04     19.15 o 
  -8   8   0       29.99       34.47     10.56 o 
  -7   8   0        1.70        0.00      2.55 o 
  -6   8   0       45.85       44.45      5.92 o 
  -5   8   0      159.63      170.73      6.50 o 
  -4   8   0       78.24       74.86      4.99 o 
  -3   8   0        2.16        2.10      3.04 o 
  -2   8   0      140.17      137.08      5.34 o 
  -1   8   0      476.39      496.26      6.01 o 
   0   8   0       32.87       26.50      1.85 o 
   1   8   0      116.51      117.46      1.99 o 
   2   8   0       16.02        7.56      2.13 o 
   3   8   0       30.18       24.35      1.68 o 
   4   8   0        0.32        1.90      1.72 o 
   5   8   0       81.43       78.69      4.41 o 
   6   8   0      110.76      118.15      5.11 o 
   7   8   0       29.97       32.96      5.92 o 
   8   8   0      101.58      101.56      6.73 o 
   9   8   0       20.17       19.38      7.54 o 
  10   8   0        6.55        3.60      9.52 o 
  11   8   0       23.55       24.72      9.98 o 
  -6   9   0       31.32       26.00      8.12 o 
  -5   9   0       60.77       57.57      7.20 o 
  -4   9   0       31.66       31.47      4.21 o 
  -3   9   0       71.36       74.35      3.90 o 
  -2   9   0        9.70       10.18      3.35 o 
  -1   9   0       35.31       34.80      3.45 o 
   0   9   0       18.47       18.93      2.38 o 
   1   9   0       40.48       41.06      2.36 o 
   2   9   0        7.18        6.50      2.46 o 
   3   9   0       60.68       56.19      2.40 o 
   4   9   0       89.41       91.69      2.21 o 
   5   9   0       69.82       61.03      2.99 o 
   6   9   0      158.41      156.57      6.04 o 
   7   9   0       36.24       39.93      6.96 o 
   8   9   0        1.18        1.39      8.01 o 
   9   9   0       14.37       12.88      7.54 o 
  10   9   0       10.80        9.52      9.29 o 
  -5  10   0        8.80       10.91      9.40 o 
  -4  10   0       11.24        8.60      5.41 o 
  -3  10   0        3.72        4.35      5.29 o 
  -2  10   0        2.87        3.24      4.47 o 
  -1  10   0       59.97       58.79      4.19 o 
   0  10   0       99.37       97.40      3.08 o 
   1  10   0        0.39        0.28      0.81 o 
   2  10   0       10.52        7.40      2.98 o 
   3  10   0       26.64       28.59      2.59 o 
   4  10   0       37.77       38.18      3.19 o 
   5  10   0      150.69      142.09      3.53 o 
   6  10   0      103.35      111.39      4.40 o 
   7  10   0        9.84        9.63      8.12 o 
   8  10   0       56.88       47.70      8.70 o 
   9  10   0       24.07       25.30     10.45 o 
  -4  11   0       26.25       21.70     10.10 o 
  -3  11   0       55.09       52.92      9.63 o 
  -2  11   0        0.34        2.45      5.99 o 
  -1  11   0       54.42       54.08      4.97 o 
   0  11   0       31.70       32.03      7.20 o 
   1  11   0        3.72        3.37      6.73 o 
   2  11   0        0.01       -1.62     17.29 o 
   3  11   0       10.22        8.82      7.78 o 
   4  11   0       24.27       26.49      3.96 o 
   5  11   0        5.05        5.08      4.66 o 
   6  11   0       24.49       22.17      4.80 o 
   7  11   0       42.79       35.32      5.22 o 
   8  11   0        0.28       -0.12      0.69 o 
  -1  12   0        3.62        3.02     42.83 o 
   0  12   0       68.68       64.65      8.59 o 
   1  12   0      120.01      138.00      8.59 o 
   4  12   0      167.88      208.33      9.05 o 
   5  12   0       15.20       16.14      7.18 o 
   6  12   0       29.30       25.07      9.98 o 
   0  13   0        0.13       -1.16      4.29 o 
  -5 -12   1        1.66        4.87     11.61 o 
  -4 -12   1       12.95       12.88     10.56 o 
  -1 -12   1       10.85       14.97      9.17 o 
   0 -12   1       62.28       65.34     10.33 o 
   1 -12   1        0.74        1.16     10.79 o 
  -7 -11   1       39.26       32.96     10.91 o 
  -6 -11   1       45.36       45.68      6.89 o 
  -5 -11   1       19.10       21.67      6.01 o 
  -4 -11   1       33.29       34.04      6.36 o 
  -3 -11   1        2.20       -2.09      3.60 o 
  -2 -11   1        4.63        2.79      6.96 o 
  -1 -11   1        0.01        0.23      5.34 o 
   0 -11   1        6.26        4.34      5.56 o 
   1 -11   1        0.04        0.70      6.07 o 
   2 -11   1       54.42       52.41      6.77 o 
   3 -11   1        4.12        3.44      6.87 o 
  -8 -10   1       12.78       14.28      9.98 o 
  -7 -10   1        0.19       -1.35      1.74 o 
  -6 -10   1        1.32        1.54      5.25 o 
  -5 -10   1        1.30        4.41      4.25 o 
  -4 -10   1        6.78        6.61      3.66 o 
  -3 -10   1       12.48       14.33      3.32 o 
  -2 -10   1       24.22       23.63      3.96 o 
  -1 -10   1        8.76        5.58      4.08 o 
   0 -10   1      187.69      202.42      4.59 o 
   1 -10   1      189.42      207.38      8.88 o 
   2 -10   1       47.96       45.50      6.85 o 
   3 -10   1        1.68        3.83      5.66 o 
   4 -10   1      209.51      237.77      6.38 o 
   5 -10   1       17.66       14.36      7.55 o 
  -9  -9   1        6.03        7.20      9.40 o 
  -8  -9   1        2.60        3.37      9.17 o 
  -7  -9   1       26.41       25.42      7.78 o 
  -6  -9   1       87.34       80.20      6.62 o 
  -5  -9   1      167.06      178.28      3.39 o 
  -4  -9   1      334.33      343.31      4.23 o 
  -3  -9   1        1.93        1.15      2.09 o 
  -2  -9   1      129.77      136.23      2.38 o 
  -1  -9   1      107.78      103.92      2.58 o 
   0  -9   1      174.45      182.89      3.80 o 
   1  -9   1      200.51      206.07      5.28 o 
   2  -9   1       41.29       46.69      3.85 o 
   3  -9   1        4.85        6.18      4.54 o 
   4  -9   1        0.06        0.27      4.82 o 
   5  -9   1       50.45       56.47      5.62 o 
   6  -9   1        2.55        0.92      6.34 o 
 -10  -8   1       58.91       66.04     10.45 o 
  -9  -8   1       97.93      108.17      8.82 o 
  -8  -8   1       54.76       55.01      7.78 o 
  -7  -8   1       84.60      100.39      6.27 o 
  -6  -8   1       75.43       81.94      5.92 o 
  -5  -8   1       10.67        8.36      5.22 o 
  -4  -8   1      152.69      128.34      2.09 o 
  -3  -8   1      108.47      104.94      1.98 o 
  -2  -8   1       34.34       28.74      1.83 o 
  -1  -8   1       88.13       84.17      1.70 o 
   0  -8   1       15.63       16.97      2.58 o 
   1  -8   1       60.92       58.72      3.08 o 
   2  -8   1      351.78      375.17      5.69 o 
   3  -8   1      707.73      747.33     27.16 o 
   4  -8   1        3.78        1.69      4.44 o 
   5  -8   1      120.78      124.54      5.80 o 
   6  -8   1       53.72       58.84      8.24 o 
   7  -8   1       40.91       38.88      9.29 o 
 -11  -7   1       19.89       19.61      9.87 o 
 -10  -7   1        3.77        1.04      4.29 o 
  -9  -7   1        8.84        9.40      7.54 o 
  -8  -7   1        6.25        2.55      6.38 o 
  -7  -7   1        8.73        6.04      4.99 o 
  -6  -7   1      130.48      119.20      4.87 o 
  -5  -7   1       36.39       31.65      2.03 o 
  -4  -7   1      107.25      100.92      2.44 o 
  -3  -7   1     1426.26     1390.75      6.71 o 
  -2  -7   1        9.44       11.14      1.45 o 
  -1  -7   1        1.09        0.19      1.24 o 
   0  -7   1      282.91      269.38      2.94 o 
   1  -7   1       19.64       19.80      1.81 o 
   2  -7   1        2.28        0.08      1.33 o 
   3  -7   1       51.04       49.30      5.45 o 
   4  -7   1       35.16       33.89      4.87 o 
   5  -7   1       54.78       48.51      5.80 o 
   6  -7   1        0.55        1.28      4.99 o 
   7  -7   1        5.05        5.34      6.73 o 
   8  -7   1       41.24       24.61      8.24 o 
 -11  -6   1       11.61        8.59      8.01 o 
 -10  -6   1       25.44       28.20      7.20 o 
  -9  -6   1        8.11        5.52      4.12 o 
  -8  -6   1       84.88       86.44      3.81 o 
  -7  -6   1      157.31      157.96      6.62 o 
  -6  -6   1        0.27       -2.32      2.32 o 
  -5  -6   1        4.18        2.74      1.47 o 
  -4  -6   1       79.50       83.70      1.88 o 
  -3  -6   1        3.55        2.16      0.82 o 
  -2  -6   1       21.30       15.57      0.97 o 
  -1  -6   1      273.10      281.31      2.35 o 
   0  -6   1       21.88       23.44      1.04 o 
   1  -6   1        3.90        2.72      1.07 o 
   2  -6   1      461.66      479.28      8.99 o 
   3  -6   1      286.02      275.82      2.71 o 
   4  -6   1      667.18      677.95      5.63 o 
   5  -6   1        1.12        3.13      4.06 o 
   6  -6   1        6.05        4.53      5.57 o 
   7  -6   1       36.40       32.73      6.62 o 
   8  -6   1        0.88       -0.23      6.38 o 
   9  -6   1       13.15       12.88      9.05 o 
  10  -6   1       28.23       31.34     10.79 o 
 -12  -5   1        1.58        0.46     10.79 o 
 -11  -5   1        6.16        6.22      6.03 o 
 -10  -5   1        3.52        4.33      5.15 o 
  -9  -5   1       12.07       13.38      4.26 o 
  -8  -5   1      420.62      449.93     10.10 o 
  -7  -5   1        8.82        7.46      1.73 o 
  -6  -5   1      164.84      164.39      2.50 o 
  -5  -5   1      267.88      264.53      3.50 o 
  -4  -5   1      116.47      117.31      1.50 o 
  -3  -5   1       11.56        8.85      1.31 o 
  -2  -5   1      156.29      170.05      1.80 o 
  -1  -5   1       14.43       15.98      0.78 o 
   0  -5   1      247.55      253.81      1.63 o 
   1  -5   1      185.51      191.77      2.17 o 
   2  -5   1       27.40       28.32      2.55 o 
   3  -5   1       45.63       44.83      1.76 o 
   4  -5   1      807.95      809.71     13.70 o 
   5  -5   1      213.70      225.69      3.60 o 
   6  -5   1      401.91      401.72      6.85 o 
   7  -5   1       47.85       42.78      3.07 o 
   8  -5   1       58.73       60.35      5.45 o 
   9  -5   1        6.88        3.83      6.96 o 
  10  -5   1       10.02        8.94      8.47 o 
  11  -5   1        7.49       13.00      8.62 o 
 -12  -4   1        0.01       -0.85      4.64 o 
 -11  -4   1       16.40       16.67      5.53 o 
 -10  -4   1       23.31       19.35      4.67 o 
  -9  -4   1        7.46        6.49      2.66 o 
  -8  -4   1        0.20        1.06      2.26 o 
  -7  -4   1      269.16      273.12      3.15 o 
  -6  -4   1      149.13      152.22      2.53 o 
  -5  -4   1        5.44        4.58      0.88 o 
  -4  -4   1       33.81       39.87      0.84 o 
  -3  -4   1       66.85       72.11      1.77 o 
  -2  -4   1     2030.85     2121.46     30.00 o 
  -1  -4   1     1468.80     1499.41      4.39 o 
   0  -4   1        3.92        6.16      0.73 o 
   1  -4   1      159.90      150.24      1.40 o 
   2  -4   1     2394.66     2429.94      8.13 o 
   3  -4   1      110.78      120.65      1.97 o 
   4  -4   1       40.95       38.98      2.15 o 
   5  -4   1        2.74        3.98      1.80 o 
   6  -4   1        0.26        1.12      1.63 o 
   7  -4   1       12.37        9.92      2.79 o 
   8  -4   1       47.24       44.51      3.37 o 
   9  -4   1       65.16       62.71      4.15 o 
  10  -4   1        8.79        3.83      8.24 o 
  11  -4   1       26.93       27.04     10.10 o 
 -12  -3   1        0.06        0.05      1.97 o 
 -11  -3   1       14.62       12.32      5.54 o 
 -10  -3   1       10.68       11.96      3.15 o 
  -9  -3   1       44.27       41.54      2.52 o 
  -8  -3   1       44.76       37.94      1.92 o 
  -7  -3   1      651.88      657.62      7.60 o 
  -6  -3   1      669.45      679.09      4.59 o 
  -5  -3   1       84.36       78.32      0.97 o 
  -4  -3   1     1786.58     1716.50      4.87 o 
  -3  -3   1        7.54        3.83      1.62 o 
  -2  -3   1     2159.69     2288.16      6.33 o 
  -1  -3   1      166.73      185.91      1.44 o 
   0  -3   1       34.73       28.59      0.67 o 
   1  -3   1       11.16       10.17      0.64 o 
   2  -3   1     2467.93     2646.65      6.56 o 
   3  -3   1       32.51       37.20      1.09 o 
   4  -3   1        7.24        7.69      0.92 o 
   5  -3   1     3176.67     3110.25     10.99 o 
   6  -3   1      720.74      735.76      7.02 o 
   7  -3   1       40.33       33.57      2.11 o 
   8  -3   1      266.95      272.02      4.49 o 
   9  -3   1      240.15      252.70      4.71 o 
  10  -3   1        0.73        1.31      6.22 o 
  11  -3   1        1.53        0.82      8.04 o 
 -13  -2   1       31.55       29.13     11.95 o 
 -12  -2   1       67.97       77.41     10.16 o 
 -11  -2   1        1.27        3.13      4.06 o 
 -10  -2   1        1.85        2.00      3.31 o 
  -9  -2   1        4.41        4.68      2.63 o 
  -8  -2   1      215.07      216.50      2.48 o 
  -7  -2   1        0.43        1.05      1.90 o 
  -6  -2   1      158.67      146.43      2.73 o 
  -5  -2   1       39.15       41.03      1.08 o 
  -4  -2   1      306.42      304.88      2.31 o 
  -3  -2   1      633.27      618.92      2.65 o 
  -2  -2   1     1236.90     1189.14      4.83 o 
  -1  -2   1    10503.55    11582.24     52.31 o 
   0  -2   1     3911.05     3815.95     10.32 o 
   1  -2   1     2950.54     2861.93     13.87 o 
   2  -2   1       36.83       36.77      0.64 o 
   3  -2   1     5670.53     5672.78     18.57 o 
   4  -2   1       28.05       34.57      1.93 o 
   5  -2   1        4.91        5.94      0.92 o 
   6  -2   1      275.85      272.83      2.44 o 
   7  -2   1      564.40      553.54      4.61 o 
   8  -2   1      114.79      109.80      2.23 o 
   9  -2   1       52.81       49.71      3.28 o 
  10  -2   1       14.23       10.10      4.10 o 
  11  -2   1        5.72        3.71      5.29 o 
  12  -2   1       57.09       62.33     10.10 o 
 -12  -1   1        9.80       12.95      6.15 o 
 -11  -1   1       24.35       25.92      4.16 o 
 -10  -1   1       10.75       12.64      3.22 o 
  -9  -1   1      128.96      124.58      2.25 o 
  -8  -1   1      169.51      167.99      3.87 o 
  -7  -1   1        0.82        1.49      2.14 o 
  -6  -1   1        1.68        2.64      1.42 o 
  -5  -1   1     3928.12     3829.62     27.62 o 
  -4  -1   1      428.18      430.65      6.09 o 
  -3  -1   1       11.93       12.41      0.53 o 
  -2  -1   1      217.45      219.28      1.20 o 
   2  -1   1      484.34      495.98      4.24 o 
   3  -1   1       85.89       96.56      1.37 o 
   4  -1   1      205.65      190.81      1.84 o 
   5  -1   1      932.07      949.93      4.52 o 
   6  -1   1     1235.63     1239.11      6.04 o 
   7  -1   1      864.95      857.80      7.31 o 
   8  -1   1      903.40      903.28      5.04 o 
   9  -1   1      640.97      640.18      5.16 o 
  10  -1   1       47.47       45.81      3.61 o 
  11  -1   1        1.10        1.28      7.43 o 
  12  -1   1        0.97        0.81      6.73 o 
 -12   0   1        2.57       -0.66      2.27 o 
 -11   0   1      114.25      128.50      4.07 o 
 -10   0   1       29.97       31.83      3.27 o 
  -9   0   1       33.01       32.10      2.41 o 
  -8   0   1       22.85       18.27      2.01 o 
  -7   0   1       38.74       34.35      1.68 o 
  -6   0   1        0.71        1.14      1.59 o 
  -5   0   1      148.13      136.61      3.48 o 
  -4   0   1      692.11      756.21     16.07 o 
  -3   0   1      338.69      327.74      2.68 o 
  -2   0   1       71.92       78.80      1.42 o 
   2   0   1     2348.71     2402.98      7.43 o 
   3   0   1      396.20      399.13      2.73 o 
   4   0   1        1.19        1.88      0.78 o 
   5   0   1      355.06      340.25      3.29 o 
   6   0   1        0.12        1.65      1.10 o 
   7   0   1      501.99      503.43      4.04 o 
   8   0   1      126.03      126.28      2.39 o 
   9   0   1        0.05        0.26      3.99 o 
  10   0   1      100.17      103.89      2.82 o 
  11   0   1        6.96        4.41      4.31 o 
  12   0   1        0.49       -1.28      4.87 o 
 -12   1   1        5.83        6.36      7.12 o 
 -11   1   1        0.43       -0.67      1.72 o 
 -10   1   1       28.11       22.35      3.55 o 
  -9   1   1       49.11       52.50      2.52 o 
  -8   1   1        5.17        4.03      2.13 o 
  -7   1   1        5.73        5.50      1.69 o 
  -6   1   1       36.60       31.80      1.97 o 
  -5   1   1       13.94       13.94      1.48 o 
  -4   1   1     1011.46     1002.21      8.59 o 
  -3   1   1      208.67      228.58      2.58 o 
  -2   1   1       17.63       17.66      2.55 o 
   3   1   1     1887.52     1874.19      3.62 o 
   4   1   1     1610.75     1599.27     14.68 o 
   5   1   1      255.28      275.36      9.98 o 
   6   1   1       86.69       90.20      1.81 o 
   7   1   1       29.42       25.24      1.35 o 
   8   1   1       86.08       77.75      2.26 o 
   9   1   1      317.69      320.00      3.57 o 
  10   1   1       45.65       41.22      3.19 o 
  11   1   1        6.46        6.19      4.27 o 
  12   1   1        2.12       -3.83      5.80 o 
 -12   2   1        9.58        6.96     10.79 o 
 -11   2   1        0.29       -0.80      2.24 o 
 -10   2   1      347.71      383.34      5.06 o 
  -9   2   1        3.59        2.33      3.05 o 
  -8   2   1        1.99        1.47      3.85 o 
  -7   2   1      364.23      369.38      4.01 o 
  -6   2   1        0.09        0.21      0.77 o 
  -5   2   1       56.13       49.92      2.55 o 
  -4   2   1     1125.44     1160.91      6.51 o 
  -3   2   1     1208.76     1238.10      9.58 o 
  -2   2   1      840.69      798.88      4.02 o 
  -1   2   1     1151.77     1159.47      6.44 o 
   2   2   1      919.93      959.73      4.99 o 
   3   2   1      466.37      499.74      2.96 o 
   4   2   1     1147.08     1149.73      2.84 o 
   5   2   1      109.08      123.83      1.21 o 
   6   2   1      303.01      279.15      1.99 o 
   7   2   1      124.24      118.82      1.82 o 
   8   2   1     1095.47     1126.36      4.74 o 
   9   2   1      142.24      136.72      2.35 o 
  10   2   1       90.96       81.59      4.64 o 
  11   2   1      180.32      196.54      5.40 o 
  12   2   1        8.03        6.88      5.52 o 
 -11   3   1        6.53        8.15      6.36 o 
 -10   3   1       32.68       37.92      3.71 o 
  -9   3   1      376.50      383.60      6.73 o 
  -8   3   1       39.33       34.65      2.48 o 
  -7   3   1       16.74       14.13      1.60 o 
  -6   3   1      230.89      226.48      2.15 o 
  -5   3   1      120.22      121.82      1.99 o 
  -4   3   1      728.88      713.67      3.99 o 
  -3   3   1      383.39      389.02      3.34 o 
  -2   3   1      114.18      126.56      8.24 o 
  -1   3   1      199.46      199.81      2.17 o 
   0   3   1     6763.38     6587.51     31.67 o 
   1   3   1     1594.50     1713.71      4.07 o 
   2   3   1     2892.13     2963.45     25.01 o 
   3   3   1     2484.44     2409.31     22.69 o 
   4   3   1     1535.33     1610.94     25.42 o 
   5   3   1      579.73      603.96     14.04 o 
   6   3   1      432.61      431.29      5.92 o 
   7   3   1      469.54      479.84      5.11 o 
   8   3   1       85.20       75.90      2.49 o 
   9   3   1        0.44        1.57      3.04 o 
  10   3   1      143.75      126.80      3.65 o 
  11   3   1        0.11        1.19      2.75 o 
  12   3   1       36.36       31.70      5.75 o 
 -11   4   1        9.43       11.03     10.56 o 
 -10   4   1       18.15       17.54      5.50 o 
  -9   4   1       77.93       77.19      3.39 o 
  -8   4   1       82.86       91.60      3.03 o 
  -7   4   1       20.52       18.28      2.39 o 
  -6   4   1      513.87      503.51      6.85 o 
  -5   4   1      126.82      124.29      3.01 o 
  -4   4   1      636.21      642.61      4.21 o 
  -3   4   1     3024.50     3018.59      7.91 o 
  -2   4   1     1962.81     1955.64     15.32 o 
  -1   4   1      341.66      342.70      3.05 o 
   0   4   1       88.09      105.81      1.73 o 
   1   4   1     2217.55     2235.48     11.39 o 
   2   4   1       12.35       13.39      0.70 o 
   3   4   1     3436.75     3559.25     14.27 o 
   4   4   1        8.33       10.50      1.31 o 
   5   4   1      119.10      125.44      3.48 o 
   6   4   1      185.07      184.08      3.11 o 
   7   4   1      341.40      344.77      4.58 o 
   8   4   1        0.76       -0.17      2.20 o 
   9   4   1      190.14      189.76      4.11 o 
  10   4   1      529.56      561.34      7.07 o 
  11   4   1       54.52       49.45      4.34 o 
  12   4   1       55.93       58.99      5.81 o 
 -11   5   1       12.09       10.68     10.91 o 
 -10   5   1       48.24       52.11      8.94 o 
  -9   5   1       30.62       30.91      5.28 o 
  -8   5   1       55.34       55.66      3.03 o 
  -7   5   1      287.29      301.12      7.78 o 
  -6   5   1       51.08       42.46      2.17 o 
  -5   5   1       45.03       38.41      1.77 o 
  -4   5   1        0.20        0.74      1.44 o 
  -3   5   1      596.11      583.65      7.12 o 
  -2   5   1        0.13        0.83      0.63 o 
  -1   5   1      813.17      839.93      4.34 o 
   0   5   1       11.33       11.73      0.66 o 
   1   5   1     1831.22     1865.01      9.37 o 
   3   5   1        5.51        8.32      0.72 o 
   4   5   1      747.38      732.13      6.32 o 
   5   5   1       68.85       66.05      2.09 o 
   6   5   1     1059.81     1095.08     25.13 o 
   7   5   1       44.60       40.68      2.13 o 
   8   5   1      134.36      136.55      3.44 o 
   9   5   1        2.30        0.08      0.52 o 
  10   5   1        7.69        3.99      3.48 o 
  11   5   1       28.51       24.80      4.27 o 
  12   5   1       14.39       11.10      5.90 o 
  13   5   1        4.85        1.04     10.68 o 
 -10   6   1        0.52        0.00      0.35 o 
  -9   6   1        2.41        2.90      8.01 o 
  -8   6   1        1.24        2.11      3.23 o 
  -7   6   1      178.87      186.36      4.99 o 
  -6   6   1        1.09        3.03      3.61 o 
  -5   6   1       16.05       12.19      1.90 o 
  -4   6   1       50.28       50.65      2.43 o 
  -3   6   1      411.36      419.70      5.04 o 
  -2   6   1      130.00      130.76      1.40 o 
  -1   6   1      456.11      471.10      2.98 o 
   0   6   1     1351.88     1400.14      6.31 o 
   1   6   1       10.90        8.94      0.93 o 
   2   6   1        4.57        3.02      1.00 o 
   3   6   1      243.33      260.87      3.00 o 
   4   6   1      268.35      280.72      4.64 o 
   5   6   1      227.09      233.95      3.08 o 
   6   6   1      168.22      178.50      3.83 o 
   7   6   1      216.19      216.50      4.76 o 
   8   6   1       25.37       21.08      2.24 o 
   9   6   1       31.66       30.30      3.49 o 
  10   6   1        5.32        6.85      4.02 o 
  11   6   1       83.70       83.92      5.16 o 
  12   6   1       59.38       55.24      6.60 o 
  13   6   1        0.00       -0.22      0.70 o 
  -9   7   1        6.65        6.73     11.03 o 
  -8   7   1        2.95        6.96      8.59 o 
  -7   7   1       57.49       55.00      4.84 o 
  -6   7   1      263.79      263.64      9.23 o 
  -5   7   1        0.00        0.65      3.76 o 
  -4   7   1      128.71      121.27      3.32 o 
  -3   7   1        0.29        1.26      2.64 o 
  -2   7   1        7.23        5.27      2.14 o 
  -1   7   1      291.54      309.23      2.20 o 
   0   7   1      145.23      142.61      2.11 o 
   1   7   1      137.69      141.74      1.86 o 
   2   7   1      138.46      133.16      2.18 o 
   3   7   1      162.35      172.98      2.01 o 
   4   7   1        0.08        1.00      2.03 o 
   5   7   1       80.68       83.84      1.18 o 
   6   7   1       18.23       15.71      2.74 o 
   7   7   1       48.40       51.20      4.93 o 
   8   7   1       24.15       27.37      3.26 o 
   9   7   1        6.61        6.88      4.05 o 
  10   7   1       41.36       38.84      4.59 o 
  11   7   1       28.94       32.74      5.65 o 
  12   7   1        1.79        3.61      6.76 o 
  -8   8   1        0.21       -0.46     22.17 o 
  -7   8   1        5.69        3.60      7.89 o 
  -6   8   1        0.38        4.18      7.66 o 
  -5   8   1       17.72       14.04      6.50 o 
  -4   8   1        1.54        3.13      5.69 o 
  -3   8   1       62.43       55.13      4.18 o 
  -2   8   1      100.76       99.82      2.87 o 
  -1   8   1        5.21        3.05      2.03 o 
   0   8   1      203.73      194.94      2.67 o 
   1   8   1      614.92      621.01      3.95 o 
   2   8   1      375.46      345.28      3.80 o 
   3   8   1      105.93       93.13      1.99 o 
   4   8   1       37.41       28.92      1.98 o 
   5   8   1      343.38      342.93      3.07 o 
   6   8   1       70.20       66.75      2.95 o 
   7   8   1        9.43        7.66      3.35 o 
   8   8   1       23.65       19.81      4.18 o 
   9   8   1       69.87       72.42      7.31 o 
  10   8   1       10.53        8.13      5.33 o 
  11   8   1       13.33       14.35      6.72 o 
  12   8   1        4.13        3.02     12.19 o 
  -7   9   1        2.40        2.09      9.75 o 
  -6   9   1       87.32       88.44      8.59 o 
  -5   9   1      115.81      111.30      7.66 o 
  -4   9   1        6.75        7.54      3.98 o 
  -3   9   1       45.08       42.09      3.81 o 
  -2   9   1       78.21       84.28      3.15 o 
  -1   9   1       16.26       12.53      2.82 o 
   0   9   1      260.29      263.64      3.34 o 
   1   9   1      268.20      273.42      5.11 o 
   2   9   1      117.33      107.62      3.73 o 
   3   9   1      324.44      307.24      3.78 o 
   4   9   1        0.41       -0.50      1.99 o 
   5   9   1       71.17       72.78      2.59 o 
   6   9   1      192.06      186.51      6.15 o 
   7   9   1        2.01        1.78      4.11 o 
   8   9   1        7.21        7.36      4.68 o 
   9   9   1       40.86       50.08      5.13 o 
  10   9   1        5.56        3.45      6.33 o 
  11   9   1        7.60        5.97      6.97 o 
  -5  10   1       21.43       23.21      7.66 o 
  -4  10   1       48.80       49.79      8.36 o 
  -3  10   1       25.08       22.64      4.88 o 
  -2  10   1       24.73       22.56      4.22 o 
  -1  10   1      118.48      123.05      4.24 o 
   0  10   1       20.51       14.92      2.97 o 
   1  10   1      103.62      108.30      2.74 o 
   2  10   1      132.78      130.03      2.80 o 
   3  10   1       52.16       43.21      3.72 o 
   4  10   1       61.43       65.36      2.47 o 
   5  10   1       80.69       86.58      3.38 o 
   6  10   1       84.27       79.75      3.31 o 
   7  10   1       90.48       90.76      6.15 o 
   8  10   1        3.34        4.87      7.54 o 
   9  10   1       25.55       28.09      7.66 o 
  10  10   1        0.01       -1.74      6.50 o 
  -4  11   1       23.04       29.60      8.70 o 
  -3  11   1       11.07       10.33      7.78 o 
  -2  11   1        2.52        3.71      7.89 o 
  -1  11   1      114.97      125.23      7.08 o 
   0  11   1        1.90        4.08      3.70 o 
   1  11   1        6.04        8.96      4.06 o 
   2  11   1      184.36      193.01      6.04 o 
   3  11   1      115.24      123.99      3.29 o 
   4  11   1        3.87        4.36      4.71 o 
   5  11   1        0.39       -1.01      3.67 o 
   6  11   1        4.86        5.13      4.17 o 
   7  11   1       30.47       28.42      4.66 o 
   8  11   1       78.53       75.70      5.13 o 
   9  11   1       18.54       18.34     11.26 o 
  -2  12   1       32.04       30.64      8.70 o 
  -1  12   1        3.37        3.13      8.01 o 
   0  12   1       19.47       16.60      7.43 o 
   4  12   1      121.02      136.34      5.33 o 
   5  12   1        5.49        7.89      6.18 o 
   6  12   1       21.73       25.04      5.17 o 
   7  12   1        2.19        6.45      7.11 o 
   8  12   1        2.09        3.71     10.79 o 
   1  13   1        0.80        5.22      9.63 o 
   4  13   1       53.24       59.19     11.03 o 
  -4 -12   2        6.98       14.16     12.42 o 
   0 -12   2       26.64       25.88     10.79 o 
  -6 -11   2       40.73       56.29     12.07 o 
  -5 -11   2       83.96       95.85      7.25 o 
  -4 -11   2      168.85      205.30      6.92 o 
  -3 -11   2       16.82       12.95      6.42 o 
  -1 -11   2      119.48      125.81      8.36 o 
   0 -11   2        2.85        2.20      6.36 o 
   1 -11   2        8.70        9.53      6.60 o 
   2 -11   2        8.63       12.07      7.55 o 
   3 -11   2       25.55       37.60     11.95 o 
  -7 -10   2       18.48       23.10      7.34 o 
  -6 -10   2       26.78       27.94      6.47 o 
  -5 -10   2       98.48      106.34      6.00 o 
  -4 -10   2       61.08       67.44      5.09 o 
  -3 -10   2       17.84       22.26      5.37 o 
  -2 -10   2        0.78        0.46      4.66 o 
  -1 -10   2        0.40        0.57      5.54 o 
   0 -10   2        3.02        2.67      5.01 o 
   1 -10   2       16.12       10.05      5.28 o 
   2 -10   2      204.91      203.46      5.24 o 
   3 -10   2        0.03       -1.00      3.36 o 
   4 -10   2        3.24        2.84      7.51 o 
   5 -10   2        7.64        8.12     12.19 o 
  -8  -9   2        0.90        1.97      8.82 o 
  -7  -9   2        0.44       -1.51      6.04 o 
  -6  -9   2        0.36       -1.47      3.58 o 
  -5  -9   2       29.01       38.62      3.88 o 
  -4  -9   2        0.50       -1.02      3.06 o 
  -3  -9   2       47.41       46.65      3.05 o 
  -2  -9   2      244.11      253.56      3.73 o 
  -1  -9   2        2.74        3.20      3.85 o 
   0  -9   2       21.56       18.36      4.08 o 
   1  -9   2       11.73        7.32      4.23 o 
   2  -9   2       22.65       23.33      4.18 o 
   3  -9   2        8.76        9.42      5.08 o 
   4  -9   2       18.70       13.00      5.91 o 
   5  -9   2       90.06      100.58      6.40 o 
   6  -9   2        5.78        4.74     11.14 o 
   7  -9   2       37.74       37.72     13.12 o 
  -9  -8   2        2.76        4.99      8.82 o 
  -8  -8   2        9.63        9.98      7.54 o 
  -7  -8   2       22.29       18.80      7.78 o 
  -6  -8   2        5.04        3.95      6.96 o 
  -5  -8   2        0.55        0.58      6.15 o 
  -4  -8   2       19.21       21.47      2.22 o 
  -3  -8   2       17.70       21.09      2.09 o 
  -2  -8   2       30.39       26.71      2.05 o 
  -1  -8   2        0.04       -0.20      0.34 o 
   0  -8   2      134.88      139.06      3.09 o 
   1  -8   2       11.46        8.86      3.35 o 
   2  -8   2        6.42        6.72      3.32 o 
   3  -8   2      142.67      131.06      4.76 o 
   4  -8   2        8.60        8.92      3.70 o 
   5  -8   2       21.52       24.92      3.70 o 
   6  -8   2       49.37       52.19      5.40 o 
   7  -8   2        2.11        3.56      7.61 o 
 -10  -7   2        0.09       -2.44     10.10 o 
  -9  -7   2       72.57       60.12      7.66 o 
  -8  -7   2       10.59       11.26      7.54 o 
  -7  -7   2        0.03       -1.86      4.41 o 
  -6  -7   2       67.27       68.94      4.76 o 
  -5  -7   2      203.03      197.66      5.92 o 
  -4  -7   2       28.01       21.42      2.46 o 
  -3  -7   2      131.89      126.43      1.97 o 
  -2  -7   2      203.14      209.94      2.37 o 
  -1  -7   2      343.64      348.22      4.72 o 
   0  -7   2        7.52        5.68      1.69 o 
   1  -7   2        2.58        2.73      2.79 o 
   2  -7   2        0.04       -0.16      1.68 o 
   3  -7   2        7.25        4.35      3.36 o 
   4  -7   2      243.31      261.38      7.31 o 
   5  -7   2       11.50       10.10      5.45 o 
   6  -7   2       28.34       23.56      6.27 o 
   7  -7   2      156.72      164.93      8.01 o 
   8  -7   2       30.52       27.86      6.09 o 
 -11  -6   2       12.47       12.07      8.82 o 
 -10  -6   2       12.87        9.17      8.70 o 
  -9  -6   2        0.17        0.12      1.39 o 
  -8  -6   2        0.12       -0.70      2.09 o 
  -7  -6   2       20.50       17.41      5.22 o 
  -6  -6   2       34.65       30.91      2.97 o 
  -5  -6   2        0.40        1.28      4.06 o 
  -4  -6   2       28.09       27.44      2.73 o 
  -3  -6   2        3.15        3.00      1.34 o 
  -2  -6   2      237.90      257.75      2.41 o 
  -1  -6   2      729.95      754.87      3.54 o 
   0  -6   2     1330.74     1318.61      5.08 o 
   1  -6   2     1832.49     1872.66      9.93 o 
   2  -6   2      793.82      805.52      6.93 o 
   3  -6   2       75.30       73.47      3.95 o 
   4  -6   2        0.73        0.56      2.16 o 
   5  -6   2       50.69       52.92      4.41 o 
   6  -6   2        0.16       -0.23      2.09 o 
   7  -6   2      100.46      103.30      6.85 o 
   8  -6   2       58.41       56.06      8.01 o 
   9  -6   2        0.01        1.76      6.69 o 
 -11  -5   2        3.57        2.44      9.40 o 
 -10  -5   2       55.20       54.55      8.12 o 
  -9  -5   2        2.93        3.02      6.15 o 
  -8  -5   2        1.35        0.70      5.57 o 
  -7  -5   2      460.53      500.93      9.29 o 
  -6  -5   2      294.61      302.42      4.24 o 
  -5  -5   2       20.78       19.72      1.51 o 
  -4  -5   2      101.30      103.08      2.07 o 
  -3  -5   2     1112.43     1134.12     18.80 o 
  -2  -5   2      124.83      119.28      1.89 o 
  -1  -5   2      141.63      150.62      1.54 o 
   0  -5   2        0.10        0.54      0.88 o 
   1  -5   2      519.85      497.43      3.07 o 
   2  -5   2      192.79      192.59      2.51 o 
   3  -5   2      282.19      272.75      5.92 o 
   4  -5   2      264.13      272.05      6.27 o 
   5  -5   2      245.79      249.95      3.48 o 
   6  -5   2      262.02      252.06      8.41 o 
   7  -5   2       26.00       24.21      3.24 o 
   8  -5   2      233.55      236.19      7.66 o 
   9  -5   2       15.68       16.37      4.96 o 
  10  -5   2       69.05       68.30      6.49 o 
 -11  -4   2       11.19        7.54      9.40 o 
 -10  -4   2        0.02        1.39      7.43 o 
  -9  -4   2       27.11       26.81      6.04 o 
  -8  -4   2       42.50       39.92      4.24 o 
  -7  -4   2      520.35      530.07     10.16 o 
  -6  -4   2       81.44       80.58      1.35 o 
  -5  -4   2       12.23       12.32      1.09 o 
  -4  -4   2      266.41      270.54      5.45 o 
  -3  -4   2      426.98      385.80      3.50 o 
  -2  -4   2        2.99        2.19      1.33 o 
  -1  -4   2       11.66        9.66      0.94 o 
   0  -4   2     1973.53     1952.46      4.47 o 
   1  -4   2     2400.47     2404.31      6.44 o 
   2  -4   2      152.45      141.34      1.97 o 
   3  -4   2      256.67      271.75      5.69 o 
   4  -4   2     1172.55     1237.35     11.72 o 
   5  -4   2       10.15        6.37      1.91 o 
   6  -4   2      137.92      131.59      2.14 o 
   7  -4   2      127.24      119.47      3.04 o 
   8  -4   2       76.42       71.04      3.46 o 
   9  -4   2       16.85       12.66      4.26 o 
  10  -4   2       15.91       15.04      6.07 o 
  11  -4   2      111.47      122.40      6.92 o 
 -12  -3   2        3.59        0.93     10.91 o 
 -11  -3   2        6.28        6.15      8.36 o 
 -10  -3   2        0.39        0.01      1.33 o 
  -9  -3   2       27.23       30.13      2.82 o 
  -8  -3   2       96.05       96.23      2.98 o 
  -7  -3   2      169.75      173.02      3.26 o 
  -6  -3   2      988.98     1037.93     12.07 o 
  -5  -3   2      391.51      408.48      2.17 o 
  -4  -3   2       78.90       69.09      1.01 o 
  -3  -3   2        5.06        2.48      1.00 o 
  -2  -3   2      154.84      116.76      1.84 o 
  -1  -3   2      282.96      301.96      3.04 o 
   0  -3   2      346.22      336.28      1.64 o 
   1  -3   2      606.57      657.27      3.69 o 
   2  -3   2      131.22      155.79      5.11 o 
   3  -3   2       20.49       24.45      1.39 o 
   4  -3   2      124.97      112.64      2.44 o 
   5  -3   2       49.08       44.31      1.63 o 
   6  -3   2        0.82        0.48      1.83 o 
   7  -3   2      512.09      510.16      5.57 o 
   8  -3   2       14.90       16.74      2.95 o 
   9  -3   2        3.62        1.92      3.68 o 
  10  -3   2       19.59       20.77      3.94 o 
  11  -3   2       69.89       69.89      4.82 o 
 -12  -2   2        0.66        1.16      9.52 o 
 -11  -2   2        7.22        4.99      5.00 o 
 -10  -2   2       63.38       62.92      3.40 o 
  -9  -2   2        2.06        2.08      2.77 o 
  -8  -2   2       55.23       50.99      2.20 o 
  -7  -2   2        4.26        3.76      1.84 o 
  -6  -2   2        0.17        1.07      1.40 o 
  -5  -2   2       56.75       54.46      1.05 o 
  -4  -2   2      311.78      326.03      2.63 o 
  -3  -2   2      112.23      126.64      1.41 o 
  -2  -2   2        0.52        2.10      0.73 o 
  -1  -2   2        7.63        8.13      0.59 o 
   0  -2   2     1092.31     1084.19      3.16 o 
   1  -2   2      186.50      186.64      1.59 o 
   2  -2   2      668.22      721.11      6.45 o 
   3  -2   2     3300.10     3700.26     13.23 o 
   4  -2   2      376.53      406.82      3.54 o 
   5  -2   2      566.10      593.53      4.57 o 
   6  -2   2       16.55       13.60      1.95 o 
   7  -2   2        0.02       -0.06      0.63 o 
   8  -2   2       54.15       49.49      2.15 o 
   9  -2   2        0.20        0.07      1.64 o 
  10  -2   2       42.67       43.03      3.37 o 
  11  -2   2       10.39        8.44      4.28 o 
  12  -2   2        7.55        7.43      9.63 o 
 -12  -1   2       24.35       23.33      9.29 o 
 -11  -1   2       26.49       25.10      4.50 o 
 -10  -1   2        6.00        5.09      3.69 o 
  -9  -1   2        0.01       -1.05      1.06 o 
  -8  -1   2       42.16       38.34      2.24 o 
  -7  -1   2       23.51       20.98      1.85 o 
  -6  -1   2      182.99      187.56      6.15 o 
  -5  -1   2      174.21      190.92      5.92 o 
  -4  -1   2      260.89      302.58      9.23 o 
  -3  -1   2      284.84      281.54      3.58 o 
  -2  -1   2      332.11      345.52      6.56 o 
  -1  -1   2      163.86      167.37      1.50 o 
   0  -1   2        1.03        1.10      0.54 o 
   1  -1   2      100.39       91.98      1.01 o 
   2  -1   2     4302.33     4306.69     23.73 o 
   3  -1   2       49.24       48.79      1.00 o 
   4  -1   2      153.67      151.87      4.18 o 
   5  -1   2     1333.59     1419.31      6.73 o 
   6  -1   2      252.24      246.32      2.62 o 
   7  -1   2      142.16      135.24      2.24 o 
   8  -1   2        6.09        4.21      1.84 o 
   9  -1   2        5.64        4.72      2.15 o 
  10  -1   2        9.33        9.17      3.03 o 
  11  -1   2        1.21       -0.14      1.03 o 
  12  -1   2        4.33        6.15      8.12 o 
 -12   0   2        0.72        0.33      1.97 o 
 -11   0   2       31.78       34.63      4.46 o 
 -10   0   2        2.14        2.37      3.73 o 
  -9   0   2       51.34       48.61      2.90 o 
  -8   0   2       16.65       16.45      2.73 o 
  -7   0   2      303.56      310.85      5.11 o 
  -6   0   2       15.60       18.27      6.67 o 
  -5   0   2      268.64      308.58      3.94 o 
  -4   0   2     2103.29     2159.27      9.79 o 
  -3   0   2      180.22      218.43      2.02 o 
  -2   0   2      315.15      331.46      2.76 o 
  -1   0   2     3185.34     3247.92      9.87 o 
   1   0   2       10.01        8.70      0.46 o 
   2   0   2      271.28      280.64      2.22 o 
   3   0   2       90.51       79.15      1.68 o 
   4   0   2      273.78      315.81      2.51 o 
   5   0   2      770.48      776.39      5.46 o 
   6   0   2       37.74       39.65      1.55 o 
   7   0   2      318.70      290.54      8.36 o 
   8   0   2       60.67       55.36      1.49 o 
   9   0   2      119.71      128.01      2.70 o 
  10   0   2        3.61        4.05      2.14 o 
  11   0   2       19.96       17.53      6.96 o 
  12   0   2      138.29      143.92      7.89 o 
  13   0   2        3.44        4.29      9.75 o 
 -12   1   2       11.75        8.19      6.72 o 
 -11   1   2        4.02        4.50      4.73 o 
 -10   1   2        4.46        4.71      4.82 o 
  -9   1   2       44.29       39.49      3.05 o 
  -8   1   2      259.19      262.38      4.96 o 
  -7   1   2       30.37       26.50      2.17 o 
  -6   1   2       84.55       81.69      2.50 o 
  -5   1   2       13.76        6.81      1.76 o 
  -4   1   2      423.60      462.63      6.38 o 
  -3   1   2      793.88      909.65      4.30 o 
  -2   1   2     3773.49     3892.59     12.96 o 
   2   1   2     3835.71     3773.57     38.07 o 
   3   1   2     6052.07     6120.57     57.10 o 
   4   1   2      912.53      962.52      3.88 o 
   5   1   2        0.24        0.76      0.76 o 
   6   1   2     1889.62     1961.51      7.95 o 
   7   1   2      261.81      261.43      2.73 o 
   8   1   2       69.67       68.99      1.79 o 
   9   1   2       26.59       22.27      1.73 o 
  10   1   2       50.30       49.22      2.54 o 
  11   1   2        0.64       -0.08      0.58 o 
  12   1   2       31.32       31.34      6.73 o 
  13   1   2        6.49        3.60     10.79 o 
 -12   2   2        1.41        1.74     11.49 o 
 -11   2   2       16.83       12.30      7.66 o 
 -10   2   2        0.91        0.60      2.10 o 
  -9   2   2      106.78      113.05      3.10 o 
  -8   2   2       48.38       52.77      2.41 o 
  -7   2   2       19.51       15.60      2.62 o 
  -6   2   2       53.72       57.98      4.93 o 
  -5   2   2     1323.90     1327.42     19.03 o 
  -4   2   2        5.10        2.38      1.40 o 
  -3   2   2     1533.25     1620.52      9.05 o 
  -2   2   2     1830.26     1879.19     14.97 o 
  -1   2   2     4920.04     5225.88    132.37 o 
   0   2   2     7041.01     7679.00     46.08 o 
   1   2   2      224.09      230.42      1.68 o 
   2   2   2     2659.72     2731.99     28.26 o 
   3   2   2        0.01        0.97      0.39 o 
   4   2   2      731.55      837.12      2.69 o 
   5   2   2        1.29        1.64      0.78 o 
   6   2   2      569.96      561.27      3.77 o 
   7   2   2       43.56       47.35      1.72 o 
   8   2   2      102.16      104.70      2.79 o 
   9   2   2      260.14      265.54      3.01 o 
  10   2   2      124.99      129.51      3.48 o 
  11   2   2       52.61       50.35      3.85 o 
  12   2   2        8.00        3.25      7.78 o 
  13   2   2      100.63      101.67      9.98 o 
 -11   3   2        3.74        7.54      9.87 o 
 -10   3   2        8.83        8.10      4.06 o 
  -9   3   2      105.79       99.95      3.42 o 
  -8   3   2      162.71      159.31      3.16 o 
  -7   3   2      417.06      429.47      6.53 o 
  -6   3   2       41.53       37.61      2.44 o 
  -5   3   2       11.18       10.53      1.83 o 
  -4   3   2      508.98      486.14     10.85 o 
  -3   3   2       17.32       16.55      0.58 o 
  -2   3   2      718.76      799.93     19.79 o 
  -1   3   2     1170.35     1226.67     15.55 o 
   0   3   2      140.78      155.00      1.30 o 
   1   3   2       18.67       16.98      0.54 o 
   2   3   2     3185.67     3142.45    163.30 o 
   3   3   2       10.69       12.13      0.46 o 
   4   3   2       88.06       84.94      0.80 o 
   5   3   2     3677.11     3999.01     75.38 o 
   6   3   2      237.97      217.64     10.04 o 
   7   3   2      155.74      159.35      1.69 o 
   8   3   2       31.65       29.20      1.27 o 
   9   3   2      410.57      399.71      5.24 o 
  10   3   2        2.52        1.59      3.40 o 
  11   3   2        2.24        2.78      3.93 o 
  12   3   2        4.31        4.99      6.27 o 
  13   3   2        2.57        3.71      9.40 o 
 -11   4   2        0.00       -2.90      5.45 o 
 -10   4   2        0.54       -1.28      5.06 o 
  -9   4   2        9.34        6.63      3.88 o 
  -8   4   2      112.65      119.61      3.02 o 
  -7   4   2        6.89        4.96      2.54 o 
  -6   4   2        6.83        6.28      1.87 o 
  -5   4   2       84.92       85.31      2.34 o 
  -4   4   2      257.83      255.04      3.37 o 
  -3   4   2      190.44      176.96      7.78 o 
  -2   4   2        6.09        1.54      0.97 o 
  -1   4   2     2078.97     2066.21      5.51 o 
   0   4   2      562.07      555.33      5.22 o 
   1   4   2        7.28        6.39      0.69 o 
   2   4   2      227.08      245.77      3.94 o 
   3   4   2      231.93      230.45      2.42 o 
   4   4   2      467.85      451.20      2.65 o 
   5   4   2       86.76      103.18      2.55 o 
   6   4   2       97.37      105.21      3.43 o 
   7   4   2      155.26      163.91      4.24 o 
   8   4   2        0.38       -0.71      1.34 o 
   9   4   2       72.38       69.74      3.66 o 
  10   4   2       50.62       42.21      3.54 o 
  11   4   2       22.08       18.57      4.15 o 
  12   4   2       16.06       13.95      5.16 o 
  13   4   2       14.59       14.04      9.17 o 
 -10   5   2        6.23        4.83      7.94 o 
  -9   5   2        0.03        0.81      7.08 o 
  -8   5   2        1.22        0.71      1.51 o 
  -7   5   2       77.50       77.28      3.59 o 
  -6   5   2       42.29       36.72      2.25 o 
  -5   5   2        0.69        2.51      2.40 o 
  -4   5   2       11.79        8.72      2.06 o 
  -3   5   2      257.64      231.20      5.11 o 
  -2   5   2      232.12      245.59      4.87 o 
  -1   5   2      107.09      101.70      2.96 o 
   1   5   2     1237.82     1275.31      6.38 o 
   2   5   2       12.44        9.41      0.51 o 
   3   5   2      206.06      218.58      2.20 o 
   4   5   2        0.00        0.46      0.48 o 
   5   5   2       27.45       24.39      0.82 o 
   6   5   2      431.11      479.54      6.79 o 
   7   5   2       21.72       20.28      1.64 o 
   8   5   2       82.93       80.94      2.61 o 
   9   5   2        2.87        2.32      2.79 o 
  10   5   2       17.56       17.84      3.60 o 
  11   5   2       38.50       37.09      4.14 o 
  12   5   2       13.01       10.71      5.21 o 
 -10   6   2        2.45        3.25     10.68 o 
  -9   6   2       33.49       26.41      6.52 o 
  -8   6   2        0.02       -0.35     10.10 o 
  -7   6   2       19.82       15.02      3.97 o 
  -6   6   2       60.82       58.01      6.50 o 
  -5   6   2        4.85        3.05      2.81 o 
  -4   6   2       20.30       16.23      2.26 o 
  -3   6   2       20.24       20.05      2.55 o 
  -2   6   2       45.06       43.12      3.25 o 
  -1   6   2       42.39       48.49      1.68 o 
   0   6   2      721.85      714.40      3.36 o 
   1   6   2       42.00       56.62      1.01 o 
   2   6   2      215.46      215.66      2.01 o 
   3   6   2     1136.49     1114.53      4.03 o 
   4   6   2      166.92      161.58      1.45 o 
   5   6   2     1777.30     1801.91      8.90 o 
   6   6   2      338.94      344.93     13.99 o 
   7   6   2        4.61        5.63      2.61 o 
   8   6   2      266.89      281.58      4.70 o 
   9   6   2       98.11       93.61      3.20 o 
  10   6   2       15.49       16.85      4.06 o 
  11   6   2       12.13        8.31      4.94 o 
  12   6   2        0.07        0.02      0.75 o 
  -9   7   2        7.80        8.36     10.79 o 
  -8   7   2        5.78        3.70      6.05 o 
  -7   7   2        6.61        8.32      4.82 o 
  -6   7   2      141.14      150.16      4.70 o 
  -5   7   2        2.10        3.15      3.26 o 
  -4   7   2      130.59      131.14      3.61 o 
  -3   7   2      538.48      542.30      6.11 o 
  -2   7   2      157.63      155.91      3.27 o 
  -1   7   2       15.09       12.85      1.90 o 
   0   7   2      230.19      247.54      2.25 o 
   1   7   2      732.91      725.18      3.21 o 
   2   7   2       26.54       23.08      0.82 o 
   3   7   2       10.12       13.22      1.33 o 
   4   7   2      381.31      402.52      2.69 o 
   5   7   2      365.77      361.21      2.82 o 
   6   7   2       75.64       74.71      3.31 o 
   7   7   2      257.24      267.60      4.39 o 
   8   7   2        5.30        2.78      3.15 o 
   9   7   2       59.52       56.64      4.24 o 
  10   7   2      176.84      191.39      4.71 o 
  11   7   2       14.51       17.18      5.33 o 
  12   7   2       40.45       48.03      6.40 o 
  13   7   2        5.24        9.05     12.42 o 
  -8   8   2       16.84       10.75      6.66 o 
  -7   8   2       37.51       33.26      5.63 o 
  -6   8   2       13.29       11.82      4.46 o 
  -5   8   2       15.81       11.29      4.29 o 
  -4   8   2       53.55       52.19      3.29 o 
  -3   8   2      743.86      750.70      7.62 o 
  -2   8   2      241.98      241.91      4.49 o 
  -1   8   2       25.00       18.55      1.51 o 
   0   8   2      260.34      264.49      4.47 o 
   1   8   2      239.23      256.43      2.60 o 
   2   8   2       64.06       63.75      1.70 o 
   3   8   2        5.40        5.24      1.28 o 
   4   8   2      416.19      423.39      2.77 o 
   5   8   2      244.54      251.92      3.92 o 
   6   8   2        1.42        2.14      2.67 o 
   7   8   2      113.96      135.37      6.09 o 
   8   8   2      436.16      466.64      6.15 o 
   9   8   2        5.99        5.29      4.06 o 
  10   8   2        3.42        3.75      4.42 o 
  11   8   2       77.72       88.03      5.99 o 
  12   8   2        8.91        8.05      6.72 o 
  -7   9   2        6.48       11.95     10.79 o 
  -6   9   2       37.23       40.64      5.61 o 
  -5   9   2       25.50       24.12      5.12 o 
  -4   9   2       97.53       96.74      4.18 o 
  -3   9   2       49.59       48.74      2.81 o 
  -2   9   2      209.40      213.09      3.22 o 
  -1   9   2        0.14       -0.22      0.61 o 
   0   9   2      215.89      220.93      3.38 o 
   1   9   2        1.29        3.06      2.14 o 
   2   9   2       79.45       86.62      2.55 o 
   3   9   2      266.21      259.77      3.23 o 
   4   9   2       71.42       64.21      2.47 o 
   5   9   2       51.95       54.09      2.02 o 
   6   9   2        8.61        4.98      3.32 o 
   7   9   2       35.83       37.24      3.55 o 
   8   9   2       17.92       15.21      4.13 o 
   9   9   2      101.41      105.38      4.92 o 
  10   9   2        7.74        6.68      5.48 o 
  11   9   2       55.56       58.23      6.38 o 
  12   9   2        3.01        4.53     11.84 o 
  -5  10   2        3.99        1.16      7.78 o 
  -4  10   2        0.13        0.35      6.27 o 
  -3  10   2       52.65       50.49      7.08 o 
  -2  10   2       31.54       31.08      3.98 o 
  -1  10   2        8.04        5.68      3.49 o 
   0  10   2       12.97       12.72      2.65 o 
   1  10   2        0.58        2.92      3.02 o 
   2  10   2       21.28       16.51      2.53 o 
   3  10   2      217.45      229.58      3.27 o 
   4  10   2       39.26       38.82      2.81 o 
   5  10   2        2.92        0.08      0.88 o 
   6  10   2       40.03       44.19      3.45 o 
   7  10   2      129.16      150.07      3.40 o 
   8  10   2       21.18       22.90      4.34 o 
   9  10   2       24.61       29.46      5.20 o 
  10  10   2       17.86       12.45      6.81 o 
  11  10   2        2.63        6.75      7.42 o 
  -4  11   2        0.11        0.12      0.35 o 
  -3  11   2       16.80       16.83      8.59 o 
  -2  11   2        8.45        8.70      7.66 o 
  -1  11   2        0.00        0.35      5.80 o 
   0  11   2       10.27        8.53      4.25 o 
   1  11   2        5.16        5.64      4.01 o 
   2  11   2       16.82       16.00      3.83 o 
   3  11   2       10.52        6.69      3.05 o 
   4  11   2        7.14        8.65      4.45 o 
   5  11   2        8.55        8.08      3.37 o 
   6  11   2        1.75       -0.07      3.87 o 
   7  11   2        0.09        1.50      4.64 o 
   8  11   2       16.83       20.56      4.65 o 
   9  11   2       42.20       49.68      9.05 o 
  10  11   2       22.48       20.66     11.14 o 
  -3  12   2       14.08       12.88      9.52 o 
  -2  12   2        6.30        2.21    223.77 o 
  -1  12   2        0.78        1.86      7.43 o 
   0  12   2        5.89        7.08      7.54 o 
   1  12   2        6.65        5.49      5.20 o 
   2  12   2        1.19        2.84      4.87 o 
   3  12   2       33.24       33.64      5.24 o 
   4  12   2        0.80        0.18      2.79 o 
   5  12   2        0.02        0.52      7.37 o 
   6  12   2        6.26        5.54      5.08 o 
   7  12   2       22.04       15.65      5.32 o 
   8  12   2       10.55        9.50      5.49 o 
   9  12   2        0.01       -0.46      5.45 o 
  -1  13   2        4.49        2.67      9.75 o 
   0  13   2       11.14       14.28      9.98 o 
   1  13   2        5.11        3.60      9.05 o 
   4  13   2        0.36        4.43      9.09 o 
   5  13   2        1.85        2.68      7.13 o 
   6  13   2        8.28       10.35      7.14 o 
   7  13   2        6.34        3.48     11.61 o 
   8  13   2        5.75        9.40     12.88 o 
  -3 -11   3        8.25        5.80     11.37 o 
   0 -11   3        0.06       -0.74      1.58 o 
   1 -11   3       34.31       39.43      7.59 o 
  -7 -10   3        3.33        0.23     12.77 o 
  -6 -10   3        9.85       12.53     10.91 o 
  -5 -10   3       26.74       25.08      6.57 o 
  -4 -10   3        1.79        4.51      6.21 o 
  -3 -10   3       10.34        8.00      5.98 o 
  -2 -10   3        3.89        5.69      7.43 o 
  -1 -10   3        0.00       -1.62     12.07 o 
   0 -10   3       36.44       41.02      5.57 o 
   1 -10   3        2.42       -0.01      3.06 o 
   2 -10   3       16.93       11.91      6.49 o 
   3 -10   3       22.29       25.72      7.01 o 
   4 -10   3        9.84        8.59     10.79 o 
  -7  -9   3        0.21       -2.67     11.03 o 
  -6  -9   3       13.99       21.45      6.56 o 
  -5  -9   3       23.60       21.37      5.12 o 
  -4  -9   3       13.04       14.62      4.96 o 
  -3  -9   3        8.63        9.84      4.56 o 
  -2  -9   3       15.63       12.60      3.64 o 
  -1  -9   3       35.34       35.37      3.70 o 
   0  -9   3        2.03        0.83      6.27 o 
   1  -9   3        0.39        0.86      6.84 o 
   2  -9   3       30.28       22.16      5.24 o 
   3  -9   3       47.73       49.13      5.47 o 
   4  -9   3       35.69       36.21      5.83 o 
   5  -9   3       64.28       59.65      9.63 o 
   6  -9   3       30.92       25.19     11.95 o 
  -8  -8   3        4.64        5.22      9.17 o 
  -7  -8   3       13.66       12.19      8.36 o 
  -6  -8   3        4.26        3.25      7.08 o 
  -5  -8   3       69.91       70.27      4.76 o 
  -4  -8   3        6.72        8.40      3.94 o 
  -3  -8   3       44.93       42.57      2.89 o 
  -2  -8   3       47.45       44.10      2.90 o 
  -1  -8   3      392.43      422.30      6.25 o 
   0  -8   3       15.59       14.93      3.60 o 
   1  -8   3       52.32       58.19      3.48 o 
   2  -8   3      288.46      324.48      5.80 o 
   3  -8   3      141.16      136.83      4.21 o 
   4  -8   3       68.47       73.67      4.64 o 
   5  -8   3       10.03       13.90      5.68 o 
   6  -8   3        6.45        4.26      6.10 o 
  -9  -7   3       32.49       40.74      8.36 o 
  -8  -7   3        2.86        6.27      9.05 o 
  -7  -7   3       85.45       93.55      6.73 o 
  -6  -7   3       25.36       26.81      6.85 o 
  -5  -7   3      136.43      114.09      5.22 o 
  -4  -7   3      173.04      182.56      2.95 o 
  -3  -7   3      139.87      143.95      3.22 o 
  -2  -7   3      133.69      126.21      1.97 o 
  -1  -7   3       32.22       27.94      1.62 o 
   0  -7   3       77.37       79.83      2.58 o 
   1  -7   3       34.26       31.38      2.70 o 
   2  -7   3      212.42      219.20      8.24 o 
   3  -7   3       14.81        9.94      3.50 o 
   4  -7   3        7.43        5.81      4.31 o 
   5  -7   3       49.88       41.67      6.50 o 
   6  -7   3      285.35      323.93      9.17 o 
   7  -7   3        1.60       -0.81      7.66 o 
   8  -7   3        9.31        6.96      9.87 o 
 -10  -6   3        2.09        1.04      8.70 o 
  -9  -6   3        3.77        3.13      7.78 o 
  -8  -6   3       92.87       99.00      6.73 o 
  -7  -6   3       39.19       30.06      5.57 o 
  -6  -6   3        2.05        0.70      4.99 o 
  -5  -6   3        1.79       -0.81      9.75 o 
  -4  -6   3      456.02      446.71      4.72 o 
  -3  -6   3        3.04        5.43      2.05 o 
  -2  -6   3       24.34       23.09      1.53 o 
  -1  -6   3      221.88      224.40      4.41 o 
   0  -6   3       17.34       15.59      1.39 o 
   1  -6   3      234.32      239.73      4.58 o 
   2  -6   3       74.42       71.89      2.91 o 
   3  -6   3      308.08      312.76      4.88 o 
   4  -6   3      131.27      122.33      5.34 o 
   5  -6   3      125.62      111.54      4.99 o 
   6  -6   3       22.28       22.40      4.99 o 
   7  -6   3       72.42       74.28      7.66 o 
   8  -6   3       18.68       19.73      9.29 o 
   9  -6   3       36.26       37.49      9.29 o 
 -10  -5   3        1.01        2.55      7.78 o 
  -9  -5   3        0.15        1.04      7.89 o 
  -8  -5   3       15.61       15.78      6.38 o 
  -7  -5   3       35.93       31.45      5.34 o 
  -6  -5   3        0.01        3.02      4.76 o 
  -5  -5   3      103.48      105.07      1.78 o 
  -4  -5   3      303.64      314.34      9.58 o 
  -3  -5   3       60.11       56.96      2.02 o 
  -2  -5   3        3.76        2.39      1.53 o 
  -1  -5   3      237.07      233.41      1.94 o 
   0  -5   3        0.09        0.12      0.35 o 
   1  -5   3      503.26      513.84      4.14 o 
   2  -5   3      197.34      177.25      5.86 o 
   3  -5   3      158.72      151.46      4.53 o 
   4  -5   3      116.37      105.39      4.53 o 
   5  -5   3       14.38       18.34      3.48 o 
   6  -5   3        9.14        8.55      2.43 o 
   7  -5   3       56.60       63.10      4.42 o 
   8  -5   3       52.49       45.85      7.66 o 
   9  -5   3        0.31        0.12      7.66 o 
  10  -5   3      128.65      138.00     10.10 o 
 -11  -4   3        0.08       -0.58      3.02 o 
 -10  -4   3       60.04       59.31      7.31 o 
  -9  -4   3        1.57        3.37      6.27 o 
  -8  -4   3       13.35        9.17      4.99 o 
  -7  -4   3       15.75       16.00      2.62 o 
  -6  -4   3       10.62        9.74      1.57 o 
  -5  -4   3        9.70       10.01      1.51 o 
  -4  -4   3        2.09        2.60      1.63 o 
  -3  -4   3       19.35       16.25      1.43 o 
  -2  -4   3      189.49      184.22      2.32 o 
  -1  -4   3      305.58      328.59      2.50 o 
   0  -4   3       19.18       23.88      0.84 o 
   1  -4   3       24.70       15.63      1.53 o 
   2  -4   3      511.87      542.37      5.17 o 
   3  -4   3        9.13        7.53      1.42 o 
   4  -4   3      144.97      148.91      4.64 o 
   5  -4   3        0.65        0.89      2.64 o 
   6  -4   3       83.38       85.48      2.34 o 
   7  -4   3      118.88      134.13      2.76 o 
   8  -4   3       49.80       47.17      2.94 o 
   9  -4   3       12.17        9.29      7.54 o 
  10  -4   3       64.57       53.27      8.59 o 
  11  -4   3       12.26       11.95     11.26 o 
 -11  -3   3        0.31       -0.23      3.48 o 
 -10  -3   3       21.02       23.33      6.85 o 
  -9  -3   3       51.20       47.91      3.87 o 
  -8  -3   3      220.29      224.30      4.15 o 
  -7  -3   3       40.97       39.55      2.62 o 
  -6  -3   3        2.78        1.58      1.50 o 
  -5  -3   3      235.37      245.80      2.92 o 
  -4  -3   3      228.71      238.64      3.25 o 
  -3  -3   3        5.66        3.30      1.39 o 
  -2  -3   3      222.22      243.68      2.92 o 
  -1  -3   3       90.16       77.38      1.80 o 
   0  -3   3      118.57      107.96      1.00 o 
   1  -3   3     1683.76     1717.34      6.07 o 
   2  -3   3        5.34        1.19      1.19 o 
   3  -3   3       18.63       18.45      9.05 o 
   4  -3   3      143.79      143.78      1.89 o 
   5  -3   3      646.47      664.39      5.55 o 
   6  -3   3        9.40        7.81      1.90 o 
   7  -3   3        5.00        4.20      1.76 o 
   8  -3   3       99.31      110.19      2.24 o 
   9  -3   3       36.95       36.55      3.36 o 
  10  -3   3        0.01       -0.43      3.30 o 
  11  -3   3        8.15        7.31      9.40 o 
 -11  -2   3        0.07        1.86      8.94 o 
 -10  -2   3        0.45        0.56      4.66 o 
  -9  -2   3        0.01        0.83      3.75 o 
  -8  -2   3       13.28        9.55      2.99 o 
  -7  -2   3       10.94        6.67      2.30 o 
  -6  -2   3      245.97      255.87      3.21 o 
  -5  -2   3       42.49       40.73      1.33 o 
  -4  -2   3       55.95       42.56      1.48 o 
  -3  -2   3     2637.82     2618.63     29.31 o 
  -2  -2   3      153.22      169.40      2.34 o 
  -1  -2   3      867.44      884.13      4.14 o 
   0  -2   3      260.88      233.53      1.71 o 
   1  -2   3     1483.79     1508.61      6.05 o 
   2  -2   3       71.29       55.40      1.18 o 
   3  -2   3      140.84      167.61      1.96 o 
   4  -2   3     1046.20     1085.51      4.67 o 
   5  -2   3      208.73      228.13      2.85 o 
   6  -2   3        0.91        1.69      1.64 o 
   7  -2   3        0.08        0.09      1.82 o 
   8  -2   3      387.60      387.88      4.05 o 
   9  -2   3       41.07       39.20      2.31 o 
  10  -2   3       41.79       41.26      5.45 o 
  11  -2   3      124.20      126.61      7.83 o 
  12  -2   3       44.21       51.42      9.87 o 
 -11  -1   3       19.13       23.09      5.95 o 
 -10  -1   3        5.63        6.04      4.72 o 
  -9  -1   3      111.01      117.63      3.88 o 
  -8  -1   3      107.20      110.52      3.77 o 
  -7  -1   3       86.00       84.78      3.19 o 
  -6  -1   3      264.98      276.07     15.38 o 
  -5  -1   3      646.68      682.84      6.93 o 
  -4  -1   3       10.08       11.53      1.13 o 
  -3  -1   3      556.10      548.45      6.33 o 
  -2  -1   3      819.04      867.88      4.87 o 
  -1  -1   3       60.17       62.01      1.14 o 
   0  -1   3     2292.51     2250.96      7.18 o 
   1  -1   3      672.67      681.59      2.75 o 
   2  -1   3     4246.14     4521.77     13.78 o 
   3  -1   3      213.52      181.28      1.64 o 
   4  -1   3      899.09      808.35      4.39 o 
   5  -1   3      304.63      328.99      3.95 o 
   6  -1   3        3.53        3.10      1.43 o 
   7  -1   3     1028.03     1035.20      6.78 o 
   8  -1   3      195.45      195.15      2.53 o 
   9  -1   3       68.39       66.00      2.42 o 
  10  -1   3        6.77        4.44      3.05 o 
  11  -1   3       39.29       36.20      4.95 o 
  12  -1   3        1.17        2.09      8.12 o 
  13  -1   3        4.39        3.37     10.91 o 
 -12   0   3        0.33        0.70     10.79 o 
 -11   0   3        0.10        0.69      5.18 o 
 -10   0   3       50.28       40.63      4.27 o 
  -9   0   3       25.94       24.85      3.95 o 
  -8   0   3        2.85        4.06      4.53 o 
  -7   0   3       76.99       86.00      3.71 o 
  -6   0   3      410.68      423.28      7.08 o 
  -5   0   3      141.29      126.87      2.56 o 
  -4   0   3      481.33      478.75      4.28 o 
  -3   0   3       25.39       27.27      1.74 o 
  -2   0   3     3758.37     3725.25     97.09 o 
  -1   0   3     1214.27     1241.53      7.31 o 
   0   0   3      121.65      113.67      1.27 o 
   1   0   3     2927.80     2968.07      8.31 o 
   2   0   3     1038.83     1039.60      5.04 o 
   3   0   3        4.83        4.63      0.92 o 
   4   0   3     1363.73     1581.91     17.76 o 
   5   0   3      312.32      306.25      5.11 o 
   6   0   3        5.28        6.10      1.60 o 
   7   0   3     1426.14     1426.09      8.20 o 
   8   0   3      210.21      201.71      2.85 o 
   9   0   3       25.26       22.07      1.86 o 
  10   0   3       92.76       92.11      2.85 o 
  11   0   3      119.09      115.39      4.35 o 
  12   0   3       19.64       16.02      7.31 o 
  13   0   3       28.29       28.32      9.98 o 
 -11   1   3        8.07       10.06      6.11 o 
 -10   1   3       65.69       66.16      7.20 o 
  -9   1   3        2.44        6.96      5.69 o 
  -8   1   3       18.36       19.96      4.53 o 
  -7   1   3      165.15      179.90      5.22 o 
  -6   1   3      582.75      613.51      8.82 o 
  -5   1   3      518.07      542.02      7.89 o 
  -4   1   3      310.15      342.51      3.88 o 
  -3   1   3      209.94      240.79      3.03 o 
  -2   1   3      297.33      326.95      4.41 o 
  -1   1   3      608.29      664.81      5.80 o 
   0   1   3      434.24      426.43      2.38 o 
   1   1   3      396.25      400.92      2.05 o 
   2   1   3     1084.74     1110.78     18.57 o 
   3   1   3     1091.83     1085.15      4.99 o 
   4   1   3      673.13      715.79      4.29 o 
   5   1   3     1584.68     1598.07      8.65 o 
   6   1   3        0.35        0.37      1.05 o 
   7   1   3       76.08       75.11      1.40 o 
   8   1   3      980.36      973.70      5.19 o 
   9   1   3       13.13        9.52      1.69 o 
  10   1   3        3.28        3.51      2.30 o 
  11   1   3        0.64       -1.07      1.59 o 
  12   1   3       10.57        6.62      7.78 o 
  13   1   3        0.70        3.13     10.21 o 
 -11   2   3        8.06        9.87      8.82 o 
 -10   2   3        2.94        1.51      4.96 o 
  -9   2   3       31.09       28.55      5.34 o 
  -8   2   3        1.09        1.86      5.22 o 
  -7   2   3        0.01        0.46      3.48 o 
  -6   2   3       13.11       15.90      3.37 o 
  -5   2   3       32.05       30.29      2.32 o 
  -4   2   3       66.77       76.25      3.13 o 
  -3   2   3      184.18      144.29      2.58 o 
  -2   2   3      435.86      481.84      3.45 o 
  -1   2   3       25.82       29.60      0.94 o 
   0   2   3     6196.64     6337.88     41.55 o 
   1   2   3      176.00      174.01      1.33 o 
   2   2   3     3845.23     3807.30     24.32 o 
   3   2   3        1.38        2.91      0.39 o 
   4   2   3      138.82      157.07      2.68 o 
   5   2   3        1.89        2.15      0.92 o 
   6   2   3      134.68      149.01      2.35 o 
   7   2   3      214.97      219.83      4.24 o 
   8   2   3       37.00       34.14      1.47 o 
   9   2   3       23.23       21.26      1.78 o 
  10   2   3       66.08       63.78      2.75 o 
  11   2   3        6.13        7.08      5.22 o 
  12   2   3       22.90       19.16      4.74 o 
  13   2   3        5.60        4.87      9.63 o 
 -10   3   3        6.41        7.79      5.65 o 
  -9   3   3       12.39       13.50      4.53 o 
  -8   3   3       10.67       12.55      3.85 o 
  -7   3   3        2.08       -0.12      0.35 o 
  -6   3   3       68.50       76.25      3.95 o 
  -5   3   3        9.58        7.20      2.90 o 
  -4   3   3      152.57      161.10      4.53 o 
  -3   3   3       54.75       51.60      1.22 o 
  -2   3   3       32.85       36.29      0.85 o 
  -1   3   3      350.23      304.75      2.33 o 
   0   3   3      211.69      204.59      3.72 o 
   1   3   3        0.32        0.91      0.51 o 
   2   3   3      114.34      127.78      1.76 o 
   3   3   3     1683.07     1707.99     17.22 o 
   4   3   3      529.88      552.78      2.45 o 
   5   3   3       71.71       69.26      0.82 o 
   6   3   3       65.04       80.39      1.10 o 
   7   3   3       44.01       46.45      1.28 o 
   8   3   3       45.48       48.13      1.40 o 
   9   3   3       23.44       22.90      1.79 o 
  10   3   3       24.32       24.87      3.04 o 
  11   3   3       28.32       23.21      3.44 o 
  12   3   3       12.13        9.63      7.89 o 
  13   3   3        9.26        9.29      8.94 o 
 -10   4   3       71.24       64.68      5.99 o 
  -9   4   3        0.74        1.55      5.12 o 
  -8   4   3       70.84       73.63      3.63 o 
  -7   4   3       21.31       25.42      4.87 o 
  -6   4   3        6.13        6.38      4.29 o 
  -5   4   3      371.71      359.80      7.31 o 
  -4   4   3       23.83       21.37      1.68 o 
  -3   4   3      148.17      141.02      4.18 o 
  -2   4   3      165.44      191.75      4.12 o 
  -1   4   3      908.03      978.58     19.73 o 
   0   4   3       99.46       97.47      1.29 o 
   1   4   3       22.95       19.76      0.81 o 
   2   4   3      169.93      170.43      1.95 o 
   3   4   3     1882.98     1952.77     13.58 o 
   4   4   3       16.31       24.36      0.98 o 
   5   4   3      101.74      108.27      0.83 o 
   6   4   3     1364.16     1320.99      4.91 o 
   7   4   3       10.55        7.33      0.89 o 
   8   4   3      105.49      102.34      1.45 o 
   9   4   3       86.78       90.44      2.73 o 
  10   4   3       60.07       59.16      2.83 o 
  11   4   3        7.58        3.53      3.99 o 
  12   4   3        7.04        5.80      7.43 o 
  13   4   3        2.07        2.79      8.36 o 
 -10   5   3       16.33       15.90     10.56 o 
  -9   5   3        1.20        2.07      6.58 o 
  -8   5   3        9.95        5.20      4.54 o 
  -7   5   3       70.36       66.52      3.86 o 
  -6   5   3        2.45        1.51      3.83 o 
  -5   5   3      504.26      572.77      9.52 o 
  -4   5   3      170.79      151.93      4.87 o 
  -3   5   3      141.17      139.74      4.18 o 
  -2   5   3      385.60      370.05      4.29 o 
  -1   5   3      873.85      863.98      3.81 o 
   0   5   3     1123.19     1120.62      4.63 o 
   1   5   3      535.86      516.73      5.55 o 
   2   5   3     2452.32     2476.38      9.32 o 
   3   5   3      102.73      106.11      1.73 o 
   4   5   3     1084.43     1125.21      8.76 o 
   5   5   3      302.69      297.13      2.37 o 
   6   5   3      208.06      211.09      3.09 o 
   7   5   3        0.66        0.23      2.60 o 
   8   5   3        6.10        6.00      2.42 o 
   9   5   3      129.41      137.00      2.60 o 
  10   5   3      159.74      162.24      3.78 o 
  11   5   3        7.85        6.53      4.13 o 
  12   5   3       25.69       21.94      8.01 o 
  13   5   3      138.94      159.47      9.98 o 
  -9   6   3        3.10        4.58      6.81 o 
  -8   6   3       98.64      101.16      4.99 o 
  -7   6   3      148.81      161.87      4.55 o 
  -6   6   3        7.29        6.38      3.69 o 
  -5   6   3        4.27        7.43      2.82 o 
  -4   6   3      858.71      888.23     11.49 o 
  -3   6   3        6.99        6.50      3.02 o 
  -2   6   3       42.97       36.33      2.32 o 
  -1   6   3      235.26      236.12      4.04 o 
   0   6   3     1068.95     1137.53      7.60 o 
   1   6   3       98.23      111.36      1.17 o 
   2   6   3      428.29      422.94      2.36 o 
   3   6   3       13.97       11.90      0.69 o 
   4   6   3        0.09        0.75      1.15 o 
   5   6   3     1803.66     1754.11     13.70 o 
   6   6   3       64.01       52.79      2.25 o 
   7   6   3      290.50      297.64      4.13 o 
   8   6   3      299.16      302.99      4.43 o 
   9   6   3      143.54      140.54      4.29 o 
  10   6   3       20.77       21.97      4.00 o 
  11   6   3       79.52       79.90      4.61 o 
  12   6   3       27.44       24.73      5.78 o 
  13   6   3        5.40        7.89      9.29 o 
  -9   7   3       11.87       12.77     10.91 o 
  -8   7   3       30.58       29.50      6.18 o 
  -7   7   3       25.94       28.93      5.17 o 
  -6   7   3       14.11       10.82      3.75 o 
  -5   7   3        8.10        4.71      3.60 o 
  -4   7   3      137.36      145.63     12.88 o 
  -3   7   3        4.94        3.84      2.43 o 
  -2   7   3        3.18        3.37      2.67 o 
  -1   7   3      616.36      609.73      5.51 o 
   0   7   3      238.06      225.72      2.30 o 
   1   7   3        1.50        0.01      0.32 o 
   2   7   3       17.50       11.95      0.86 o 
   3   7   3      963.35      970.71      4.67 o 
   4   7   3       99.72       95.72      1.43 o 
   5   7   3       45.83       46.50      1.02 o 
   6   7   3      747.76      750.79      6.96 o 
   7   7   3       13.27        8.47      2.58 o 
   8   7   3       19.15       15.72      2.89 o 
   9   7   3       86.71       84.72      4.12 o 
  10   7   3        6.12        4.98      3.87 o 
  11   7   3       14.68       14.57      5.01 o 
  12   7   3       41.05       41.27      6.10 o 
  -8   8   3        3.53        7.90      7.46 o 
  -7   8   3       63.43       58.18      5.59 o 
  -6   8   3       33.02       27.57      5.02 o 
  -5   8   3        1.18       -0.04      0.53 o 
  -4   8   3        0.04        1.10      3.85 o 
  -3   8   3       71.88       67.56      3.03 o 
  -2   8   3        8.45        6.91      1.94 o 
  -1   8   3       26.24       27.60      1.50 o 
   0   8   3       45.28       44.83      1.34 o 
   1   8   3       11.89        8.97      1.56 o 
   2   8   3       31.12       35.51      0.81 o 
   3   8   3       77.04       74.26      1.06 o 
   4   8   3       58.72       52.64      1.41 o 
   5   8   3       17.41       14.89      1.17 o 
   6   8   3      188.20      179.75      6.96 o 
   7   8   3        0.94        0.82      2.86 o 
   8   8   3       32.63       31.51      3.36 o 
   9   8   3        2.31        3.17      3.97 o 
  10   8   3       10.00        9.12      4.58 o 
  11   8   3        3.56        4.90      5.52 o 
  12   8   3        0.72       -0.05      2.15 o 
  -7   9   3        3.88       -0.04      2.98 o 
  -6   9   3       30.10       34.36      5.45 o 
  -5   9   3       27.55       20.44      4.80 o 
  -4   9   3       14.87        9.67      4.04 o 
  -3   9   3       15.61       11.07      2.99 o 
  -2   9   3        5.59        4.73      2.55 o 
  -1   9   3        0.45        0.04      1.99 o 
   0   9   3      131.31      120.00      1.94 o 
   1   9   3       45.44       39.38      1.90 o 
   2   9   3        0.66        0.98      1.42 o 
   3   9   3       17.75       13.01      1.89 o 
   4   9   3        7.91        7.45      1.53 o 
   5   9   3       11.80        7.82      1.49 o 
   6   9   3        3.75        3.74      2.54 o 
   7   9   3        1.18       -0.03      1.72 o 
   8   9   3       64.11       62.15      3.68 o 
   9   9   3       23.12       18.52      4.55 o 
  10   9   3       21.18       17.57      5.06 o 
  11   9   3       28.92       29.99      5.60 o 
  12   9   3        9.35       11.86      7.34 o 
  -6  10   3        9.10        3.71      9.87 o 
  -5  10   3        0.42       -1.29      4.81 o 
  -4  10   3        0.65       -0.48      4.37 o 
  -3  10   3        0.03       -1.49      3.58 o 
  -2  10   3       65.25       56.78      3.61 o 
  -1  10   3        3.48        5.14      3.16 o 
   0  10   3       37.71       32.49      2.17 o 
   1  10   3      272.30      277.17      3.96 o 
   2  10   3       39.21       32.30      2.42 o 
   3  10   3        6.62        5.73      2.50 o 
   4  10   3       71.73       82.16      3.94 o 
   5  10   3       25.96       24.62      2.16 o 
   6  10   3       29.56       32.52      2.44 o 
   7  10   3       34.49       37.19      3.24 o 
   8  10   3       32.26       34.21      4.21 o 
   9  10   3        5.56        4.06      5.29 o 
  10  10   3        2.92       -0.13      5.05 o 
  11  10   3        2.17        4.07      6.65 o 
  12  10   3        6.09        7.08     12.88 o 
  -4  11   3       58.07       64.65      9.63 o 
  -3  11   3       46.36       34.35      7.54 o 
  -2  11   3       34.05       33.89      7.66 o 
  -1  11   3       53.15       47.35      6.73 o 
   0  11   3       27.34       28.05      4.34 o 
   1  11   3        4.26       -0.01      2.21 o 
   2  11   3       92.99       90.27      3.54 o 
   3  11   3        2.76        0.46      0.57 o 
   4  11   3       76.88       70.57      3.90 o 
   5  11   3        1.07        0.44      6.06 o 
   6  11   3       21.45       18.11      3.73 o 
   7  11   3       12.35       10.09      4.30 o 
   8  11   3       59.83       57.96      5.57 o 
   9  11   3        1.67        2.27      6.61 o 
  10  11   3       11.49        8.67      6.56 o 
  11  11   3       41.65       61.10      7.92 o 
  -3  12   3        0.35       -0.58      1.97 o 
  -2  12   3       32.95       28.78      8.94 o 
  -1  12   3        0.65        2.67      7.20 o 
   0  12   3       52.67       59.19      6.73 o 
   1  12   3        9.43        7.15      5.09 o 
   2  12   3       98.61       96.82      4.52 o 
   3  12   3       51.03       61.32      4.26 o 
   4  12   3        3.66        2.32      5.05 o 
   5  12   3       42.64       50.58      4.80 o 
   6  12   3       23.53       25.03      5.49 o 
   7  12   3       11.82        6.66      4.76 o 
   8  12   3        3.67        1.75      2.05 o 
   9  12   3       13.90       14.81      6.05 o 
  -1  13   3        5.59        5.57     10.21 o 
   0  13   3        1.20        3.37      9.05 o 
   1  13   3        9.41        7.40      6.10 o 
   2  13   3        2.22       -0.35      2.32 o 
   3  13   3       21.09       21.24      9.17 o 
   4  13   3        5.53        5.62      6.61 o 
   5  13   3       17.61       11.73      6.20 o 
   6  13   3       37.00       38.17      6.32 o 
   7  13   3       15.20       19.00      7.14 o 
   8  13   3        6.81        4.87     11.37 o 
   5  14   3        4.11        0.12      0.93 o 
  -4 -10   4        0.00        0.35      2.21 o 
  -3 -10   4        4.76        3.83     10.79 o 
  -2 -10   4       46.67       42.02     10.21 o 
  -1 -10   4        1.39        0.00      6.04 o 
   0 -10   4       14.72       14.28      6.52 o 
   1 -10   4        8.98        9.85      7.13 o 
   2 -10   4       49.01       56.44      7.09 o 
  -6  -9   4      136.00      158.54     11.26 o 
  -5  -9   4        1.58        0.00      1.16 o 
  -4  -9   4       13.32       17.41      8.36 o 
  -3  -9   4       56.59       61.87      5.89 o 
  -2  -9   4       37.27       28.64      5.17 o 
  -1  -9   4        3.93        2.21      5.17 o 
   0  -9   4        3.65        3.09      5.30 o 
   1  -9   4      181.22      191.72      5.51 o 
   2  -9   4        0.59        2.85      6.03 o 
   3  -9   4        1.79        1.45      6.40 o 
   4  -9   4       11.24        9.17      7.38 o 
   5  -9   4       49.34       58.26     12.19 o 
  -6  -8   4        0.03       -2.67      9.52 o 
  -5  -8   4       50.85       58.15      5.76 o 
  -4  -8   4        0.63        0.40      6.18 o 
  -3  -8   4       21.33       18.21      4.55 o 
  -2  -8   4        0.43        0.20      1.13 o 
  -1  -8   4        6.60        7.09      3.54 o 
   0  -8   4       11.97       13.86      3.39 o 
   1  -8   4      119.82      122.34      5.45 o 
   2  -8   4        1.79        0.33      4.62 o 
   3  -8   4       22.53       17.79      5.24 o 
   4  -8   4      221.82      250.80      5.81 o 
   5  -8   4       31.69       33.93      6.18 o 
   6  -8   4        7.52        9.19      7.12 o 
  -8  -7   4        0.79        2.55      9.17 o 
  -7  -7   4       27.89       27.74      8.12 o 
  -6  -7   4       33.23       32.50      7.66 o 
  -5  -7   4        9.59       15.32      5.57 o 
  -4  -7   4       92.95       83.23      3.85 o 
  -3  -7   4       35.48       32.74      2.89 o 
  -2  -7   4       79.23       83.54      2.70 o 
  -1  -7   4       20.59       17.35      2.53 o 
   0  -7   4       16.53       12.17      2.76 o 
   1  -7   4        0.30       -0.14      4.99 o 
   2  -7   4      126.37      125.27      3.92 o 
   3  -7   4       21.46       20.45      4.10 o 
   4  -7   4       51.46       55.38      4.59 o 
   5  -7   4      121.64      131.03      5.11 o 
   6  -7   4        0.21       -0.76      2.54 o 
   7  -7   4        0.82        0.12      1.04 o 
  -9  -6   4        9.19        5.11     10.10 o 
  -8  -6   4        0.28       -0.93     14.39 o 
  -7  -6   4       16.87       10.33      7.43 o 
  -6  -6   4        0.14        0.25      2.52 o 
  -5  -6   4       40.86       41.43      5.22 o 
  -4  -6   4        8.57        8.06      2.82 o 
  -3  -6   4       43.37       44.50      2.50 o 
  -2  -6   4        0.17        0.32      2.03 o 
  -1  -6   4       25.71       20.03      1.88 o 
   0  -6   4       25.30       24.58      2.28 o 
   1  -6   4       17.46       15.56      2.18 o 
   2  -6   4       40.00       37.12      2.89 o 
   3  -6   4       59.21       52.15      3.61 o 
   4  -6   4       19.91       17.13      3.28 o 
   5  -6   4      134.66      132.78      5.45 o 
   6  -6   4       80.83       78.46      6.96 o 
   7  -6   4        0.41        0.70      1.97 o 
   8  -6   4        5.00       -0.46      2.44 o 
  -9  -5   4        2.57        1.74      8.82 o 
  -8  -5   4        4.54        2.90      7.54 o 
  -7  -5   4       89.94       78.11      5.69 o 
  -6  -5   4        1.31       -0.81      6.50 o 
  -5  -5   4       34.37       29.91      2.64 o 
  -4  -5   4       66.21       60.24      4.18 o 
  -3  -5   4        1.19        2.96      2.25 o 
  -2  -5   4       13.93       11.34      1.92 o 
  -1  -5   4      787.92      783.55      3.46 o 
   0  -5   4      118.10      112.55      1.92 o 
   1  -5   4      219.05      216.58      3.00 o 
   2  -5   4      185.10      174.19      3.61 o 
   3  -5   4       26.83       24.53      2.79 o 
   4  -5   4      160.53      161.91      5.45 o 
   5  -5   4        8.13       11.61      5.22 o 
   6  -5   4      289.63      292.94      7.43 o 
   7  -5   4       29.58       21.12      6.04 o 
   8  -5   4        3.93        3.37      7.66 o 
   9  -5   4       36.05       32.03      8.70 o 
  10  -5   4        8.31       12.88     11.26 o 
 -10  -4   4       31.70       23.21      8.94 o 
  -9  -4   4       10.01        7.78      6.85 o 
  -8  -4   4        1.30       -1.97      4.53 o 
  -7  -4   4       45.88       45.85      4.99 o 
  -6  -4   4       21.88       20.71      2.92 o 
  -5  -4   4       75.43       68.81      2.25 o 
  -4  -4   4      230.52      245.04      3.58 o 
  -3  -4   4      546.38      554.22     10.27 o 
  -2  -4   4      195.03      191.40      3.09 o 
  -1  -4   4       40.57       41.03      1.35 o 
   0  -4   4     2299.16     2240.85      9.93 o 
   1  -4   4       17.84       13.03      1.45 o 
   2  -4   4       16.35       10.92      1.71 o 
   3  -4   4      213.30      211.58      5.34 o 
   4  -4   4       30.47       34.35      3.83 o 
   5  -4   4      160.55      142.06      4.99 o 
   6  -4   4      120.68      111.07      4.87 o 
   7  -4   4      240.05      220.66      4.82 o 
   8  -4   4        0.52        0.07      1.22 o 
   9  -4   4      135.34      133.94      8.01 o 
  10  -4   4        1.23        0.35      8.47 o 
  11  -4   4        3.84        9.40     11.14 o 
 -10  -3   4        0.18        0.12      6.62 o 
  -9  -3   4        1.01        1.62      6.96 o 
  -8  -3   4      506.31      526.85     35.28 o 
  -7  -3   4       21.90       19.68      3.15 o 
  -6  -3   4      161.08      157.46      4.76 o 
  -5  -3   4      389.44      391.71      3.57 o 
  -4  -3   4      207.19      199.22      5.16 o 
  -3  -3   4      258.42      282.03      5.80 o 
  -2  -3   4       67.85       68.61      1.95 o 
  -1  -3   4       94.12       89.78      1.76 o 
   0  -3   4      469.69      435.44      3.47 o 
   1  -3   4        2.35        1.28      1.35 o 
   2  -3   4      174.43      177.03      2.25 o 
   3  -3   4     1294.44     1255.92     11.14 o 
   4  -3   4      155.13      169.60      2.61 o 
   5  -3   4      356.31      348.49      4.45 o 
   6  -3   4      340.11      329.08     10.27 o 
   7  -3   4      415.42      446.89     12.36 o 
   8  -3   4        6.18        7.56      2.85 o 
   9  -3   4      100.58       98.44      4.32 o 
  10  -3   4      180.94      191.77      7.89 o 
  11  -3   4       14.86       17.76      9.29 o 
 -10  -2   4        2.18        2.09      7.20 o 
  -9  -2   4       12.91       11.86      4.55 o 
  -8  -2   4       65.49       72.29      3.54 o 
  -7  -2   4       90.28       85.13      3.12 o 
  -6  -2   4        2.28        2.20      1.87 o 
  -5  -2   4      102.48      108.03      2.12 o 
  -4  -2   4      229.69      230.40      3.32 o 
  -3  -2   4       42.03       46.09      1.67 o 
  -2  -2   4      364.29      383.17      3.83 o 
  -1  -2   4     3077.84     3067.27      8.49 o 
   0  -2   4        0.56        1.10      0.82 o 
   1  -2   4      608.13      599.82      4.21 o 
   2  -2   4      796.98      837.29      6.42 o 
   3  -2   4      210.56      212.33      2.50 o 
   4  -2   4      326.33      334.05      2.08 o 
   5  -2   4      102.49      100.48      1.69 o 
   6  -2   4      421.35      394.60      4.69 o 
   7  -2   4       24.42       25.40      2.38 o 
   8  -2   4        2.81        2.55      2.50 o 
   9  -2   4        5.23        5.09      2.96 o 
  10  -2   4      193.62      196.02      6.38 o 
  11  -2   4       22.33       24.54      5.70 o 
  12  -2   4        9.29       12.42     10.45 o 
 -11  -1   4        9.09       11.49     10.68 o 
 -10  -1   4       46.70       50.20      5.53 o 
  -9  -1   4       35.83       31.91      4.31 o 
  -8  -1   4        7.46        5.01      3.68 o 
  -7  -1   4      369.50      379.15     16.60 o 
  -6  -1   4       14.58       11.81      1.87 o 
  -5  -1   4        0.37        0.46      1.70 o 
  -4  -1   4      223.69      213.59      3.66 o 
  -3  -1   4      102.52       91.10      2.67 o 
  -2  -1   4       20.00       16.76      1.27 o 
  -1  -1   4       47.73       58.51      1.29 o 
   0  -1   4      104.36      106.61      2.04 o 
   1  -1   4      506.60      529.34      3.51 o 
   2  -1   4     2247.72     2380.27      9.29 o 
   3  -1   4      164.79      146.13      1.54 o 
   4  -1   4      108.81      103.12      1.45 o 
   5  -1   4      282.09      285.68      2.61 o 
   6  -1   4      453.68      478.92      4.75 o 
   7  -1   4      169.69      168.08      3.23 o 
   8  -1   4       74.05       71.71      2.14 o 
   9  -1   4        9.70        8.07      2.66 o 
  10  -1   4        0.94        1.74      3.17 o 
  11  -1   4       20.28       17.00      4.92 o 
  12  -1   4       15.11       17.99      8.36 o 
 -11   0   4        0.36       -1.06     11.92 o 
 -10   0   4       35.70       34.56      5.50 o 
  -9   0   4       11.02        9.34      4.27 o 
  -8   0   4       68.57       68.25      4.99 o 
  -7   0   4       17.40       11.14      4.18 o 
  -6   0   4        1.49        1.97      3.48 o 
  -5   0   4       65.13       66.12      2.16 o 
  -4   0   4       21.35       21.01      2.21 o 
  -3   0   4        8.06        8.24      1.86 o 
  -2   0   4      267.48      286.10      4.41 o 
  -1   0   4      114.26      121.40      2.90 o 
   0   0   4     1054.95     1093.83      5.54 o 
   1   0   4        6.33        9.68      0.63 o 
   2   0   4        4.75        6.03      0.37 o 
   3   0   4     1941.87     2034.28      8.00 o 
   4   0   4      296.43      285.26      3.28 o 
   5   0   4      682.61      659.35      5.75 o 
   6   0   4       25.40       21.70      1.92 o 
   7   0   4      179.46      183.84      9.40 o 
   8   0   4       15.66       18.79      1.47 o 
   9   0   4       22.60       19.95      2.34 o 
  10   0   4        0.18       -0.42      1.46 o 
  11   0   4        5.53        5.50      3.77 o 
  12   0   4        6.43        3.95      7.43 o 
  13   0   4        4.17       -0.23     98.77 o 
 -11   1   4        1.40        0.57      6.62 o 
 -10   1   4        0.00       -0.25      6.81 o 
  -9   1   4        3.48        2.09      6.04 o 
  -8   1   4       17.02       16.95      4.64 o 
  -7   1   4       10.47        7.78      4.41 o 
  -6   1   4       85.82       92.04      4.18 o 
  -5   1   4        0.01        0.14      1.96 o 
  -4   1   4       12.16       16.45      3.25 o 
  -3   1   4      893.79      967.85      8.70 o 
  -2   1   4       11.90       11.61      1.74 o 
  -1   1   4      123.29      128.25      2.00 o 
   0   1   4      981.37     1020.77      5.06 o 
   1   1   4     1459.90     1465.77      4.42 o 
   2   1   4     1233.04     1221.30      4.62 o 
   3   1   4      219.91      213.80      2.50 o 
   4   1   4      613.51      654.91     10.04 o 
   5   1   4      239.16      244.52      9.81 o 
   6   1   4      282.24      280.88      3.64 o 
   7   1   4       34.59       34.33      1.17 o 
   8   1   4       14.88       12.86      1.39 o 
   9   1   4       64.90       62.87      1.70 o 
  10   1   4        3.74        2.35      2.85 o 
  11   1   4      106.76      106.71      4.06 o 
  12   1   4       13.44       10.65      5.49 o 
  13   1   4        6.57        3.25      8.70 o 
 -11   2   4        1.53        0.12      0.70 o 
 -10   2   4        1.59        0.46      4.06 o 
  -9   2   4      133.85      150.77      6.50 o 
  -8   2   4      125.66      122.21      5.57 o 
  -7   2   4       11.17        5.69      4.29 o 
  -6   2   4      282.66      267.41      6.62 o 
  -5   2   4      358.38      371.75      7.08 o 
  -4   2   4        2.47        0.07      0.87 o 
  -3   2   4      229.83      248.84      4.87 o 
  -2   2   4     4085.67     4261.74     18.22 o 
  -1   2   4        1.65        2.93      1.02 o 
   0   2   4      142.59      178.20      1.64 o 
   1   2   4      925.63      974.44      4.09 o 
   2   2   4      265.57      245.61      2.31 o 
   3   2   4        8.67        7.36      0.64 o 
   4   2   4     1079.22     1061.57      5.50 o 
   5   2   4      200.03      194.63      1.51 o 
   6   2   4      447.24      408.07      3.93 o 
   7   2   4      484.20      497.92      3.23 o 
   8   2   4       20.92       21.15      1.29 o 
   9   2   4      255.08      256.28      4.24 o 
  10   2   4       61.75       61.62      2.33 o 
  11   2   4      111.41      106.63      4.82 o 
  12   2   4       13.14       14.29      5.13 o 
  13   2   4        3.68        1.04      8.24 o 
 -10   3   4       43.78       41.24      5.95 o 
  -9   3   4        1.69        4.38      4.49 o 
  -8   3   4       39.46       35.17      5.69 o 
  -7   3   4       13.18       10.56      4.64 o 
  -6   3   4        9.60       11.14      4.18 o 
  -5   3   4       66.67       69.64      3.83 o 
  -4   3   4       63.62       64.18      3.37 o 
  -3   3   4       47.85       46.31      1.42 o 
  -2   3   4     4308.90     4474.12     39.58 o 
  -1   3   4      356.88      394.87      3.60 o 
   0   3   4      534.85      559.45      2.43 o 
   1   3   4     2828.35     2779.92      7.30 o 
   2   3   4     2037.37     2071.51      6.07 o 
   3   3   4      752.36      817.19      3.60 o 
   4   3   4     1027.20     1109.07      4.63 o 
   5   3   4     2219.99     2321.34     20.31 o 
   6   3   4        8.28        5.20      0.95 o 
   7   3   4       12.87       11.80      1.17 o 
   8   3   4       73.35       70.76      1.55 o 
   9   3   4       43.95       41.08      2.00 o 
  10   3   4       85.92       86.80      2.76 o 
  11   3   4       94.29       85.32      4.00 o 
  12   3   4      109.49      110.96      5.20 o 
  13   3   4       16.37       16.03      6.51 o 
 -10   4   4       60.08       67.08      6.06 o 
  -9   4   4        6.74        3.98      5.22 o 
  -8   4   4       99.82      102.25      5.57 o 
  -7   4   4      307.09      310.24      7.89 o 
  -6   4   4      144.45      142.06      5.34 o 
  -5   4   4      521.50      507.89      8.70 o 
  -4   4   4      512.95      489.17     18.63 o 
  -3   4   4      282.46      292.82      5.98 o 
  -2   4   4        5.08       11.98      3.12 o 
  -1   4   4     1007.73     1116.08      5.11 o 
   0   4   4        9.64        9.17      0.87 o 
   1   4   4      678.22      656.01      3.28 o 
   2   4   4      204.72      224.13      1.80 o 
   3   4   4      395.48      423.39      3.20 o 
   4   4   4     1031.94     1127.05     15.95 o 
   5   4   4      669.82      632.40      4.00 o 
   6   4   4      164.88      163.43      1.86 o 
   7   4   4       13.68       13.16      1.16 o 
   8   4   4     1319.30     1259.25      6.50 o 
   9   4   4       59.77       60.38      1.78 o 
  10   4   4        2.21        1.50      2.89 o 
  11   4   4       89.71       90.41      6.15 o 
  12   4   4       27.27       23.68      7.89 o 
  13   4   4        0.03        0.30      2.16 o 
  14   4   4        3.44        2.44     17.87 o 
 -10   5   4        2.88        2.90     10.68 o 
  -9   5   4      111.80      115.13      6.32 o 
  -8   5   4        0.96        2.16      5.04 o 
  -7   5   4       77.68       71.15      4.53 o 
  -6   5   4        0.02        1.86      4.06 o 
  -5   5   4       26.33       19.15      3.02 o 
  -4   5   4        0.49        0.81      3.48 o 
  -3   5   4      389.26      418.99      7.43 o 
  -2   5   4        5.70        4.64      2.44 o 
  -1   5   4      374.86      365.10      2.78 o 
   0   5   4      997.12     1006.99      4.31 o 
   1   5   4      182.25      179.20      2.33 o 
   2   5   4      414.65      397.61      8.58 o 
   3   5   4      283.96      287.19      3.16 o 
   4   5   4     1151.68     1167.98     15.73 o 
   5   5   4       95.11       94.65      1.60 o 
   6   5   4      128.72      125.02      1.66 o 
   7   5   4       31.49       30.85      1.66 o 
   8   5   4       46.56       40.77      1.51 o 
   9   5   4       55.20       43.83      2.31 o 
  10   5   4      149.50      143.87      3.60 o 
  11   5   4       12.16        8.00      4.25 o 
  12   5   4       31.82       23.33      5.92 o 
  13   5   4       32.92       35.40      9.75 o 
  -9   6   4        1.96        1.37      2.90 o 
  -8   6   4        7.29        4.05      5.69 o 
  -7   6   4        1.63        1.87      4.18 o 
  -6   6   4       68.53       65.92      5.69 o 
  -5   6   4      249.67      243.97      6.73 o 
  -4   6   4       17.81       13.93      3.71 o 
  -3   6   4      274.88      268.92      6.27 o 
  -2   6   4      224.17      230.86      2.93 o 
  -1   6   4      102.62       91.87      1.52 o 
   0   6   4        2.10        1.88      0.56 o 
   1   6   4       97.76      107.63      1.63 o 
   2   6   4        1.94        2.19      1.16 o 
   3   6   4      147.69      137.08      2.80 o 
   4   6   4       46.32       47.80      1.65 o 
   5   6   4        0.50       -0.16      0.55 o 
   6   6   4        4.33        5.28      0.91 o 
   7   6   4       17.17       12.55      1.97 o 
   8   6   4       69.56       65.39      2.90 o 
   9   6   4        0.26       -0.57      1.99 o 
  10   6   4        2.83        1.21      3.62 o 
  11   6   4       42.71       38.16      4.34 o 
  12   6   4        0.31       -2.44      6.73 o 
  13   6   4        0.37       -0.58      2.21 o 
  -8   7   4       26.32       30.40      6.15 o 
  -7   7   4        0.54       -1.67      3.13 o 
  -6   7   4       37.86       31.34      4.35 o 
  -5   7   4      136.63      140.09      5.57 o 
  -4   7   4        7.90        4.06      3.83 o 
  -3   7   4      230.81      206.24      5.80 o 
  -2   7   4       14.86       10.21      3.25 o 
  -1   7   4        9.42       10.57      0.84 o 
   0   7   4       49.46       46.13      0.99 o 
   1   7   4       36.03       34.36      1.52 o 
   2   7   4       37.41       37.14      1.31 o 
   3   7   4       10.79       10.75      0.90 o 
   4   7   4      335.76      330.19      3.13 o 
   5   7   4        4.83        4.81      1.62 o 
   6   7   4        0.40        0.71      0.59 o 
   7   7   4        0.06       -0.41      1.82 o 
   8   7   4        3.81        2.44      2.79 o 
   9   7   4       33.00       32.07      3.32 o 
  10   7   4       24.47       21.95      3.92 o 
  11   7   4       19.05       17.23      4.75 o 
  12   7   4       16.21       12.88      8.12 o 
  13   7   4        2.69        4.87      9.63 o 
  -7   8   4       28.42       27.34      5.94 o 
  -6   8   4        0.69       -1.03      6.61 o 
  -5   8   4       58.96       54.80      4.19 o 
  -4   8   4        0.01        2.10      3.65 o 
  -3   8   4        7.90        7.08      3.95 o 
  -2   8   4      144.87      148.33      4.99 o 
  -1   8   4      151.64      152.21      6.04 o 
   0   8   4      116.40      115.38      1.68 o 
   1   8   4      401.67      386.92      4.41 o 
   2   8   4      269.91      262.87      2.11 o 
   3   8   4      152.17      162.38      2.60 o 
   4   8   4      948.43      960.15      4.42 o 
   5   8   4        0.71        1.35      1.19 o 
   6   8   4        9.93        7.00      1.05 o 
   7   8   4       92.67       93.66      2.79 o 
   8   8   4       76.85       73.10      3.24 o 
   9   8   4       62.37       59.87      3.77 o 
  10   8   4       18.04       18.20      3.88 o 
  11   8   4       22.51       21.55      5.37 o 
  12   8   4        3.94        2.83      5.73 o 
  -7   9   4       18.29       27.16     10.68 o 
  -6   9   4        2.72        4.23      5.66 o 
  -5   9   4       14.29       12.07      5.41 o 
  -4   9   4      740.61      763.58      8.86 o 
  -3   9   4        6.65        6.94      3.65 o 
  -2   9   4      128.42      120.78      3.48 o 
  -1   9   4      430.32      444.82      5.74 o 
   0   9   4       31.76       30.67      1.28 o 
   1   9   4       68.05       63.46      2.22 o 
   2   9   4        9.83        9.08      1.59 o 
   3   9   4       43.26       46.93      1.23 o 
   4   9   4        9.35        8.93      1.57 o 
   5   9   4        0.48        2.25      1.58 o 
   6   9   4       43.11       34.15      2.20 o 
   7   9   4      174.49      182.39      3.90 o 
   8   9   4      110.19      106.46      3.32 o 
   9   9   4       56.64       52.66      4.22 o 
  10   9   4      100.42      114.96      4.64 o 
  11   9   4       44.27       48.18      5.45 o 
  12   9   4       18.60       14.39      6.98 o 
  -6  10   4       10.62        8.47      8.94 o 
  -5  10   4       24.28       21.63      5.86 o 
  -4  10   4       12.45       11.20      5.05 o 
  -3  10   4       62.51       63.41      4.51 o 
  -2  10   4       99.77       88.42      3.60 o 
  -1  10   4       73.12       77.21      3.46 o 
   0  10   4      128.81      127.69      2.81 o 
   1  10   4       31.42       29.16      2.30 o 
   2  10   4      297.37      298.21      6.22 o 
   3  10   4      500.09      504.95      5.35 o 
   4  10   4        6.17        3.24      2.45 o 
   5  10   4       76.44       68.53      2.41 o 
   6  10   4      272.49      275.93      3.33 o 
   7  10   4       48.85       40.01      3.02 o 
   8  10   4        0.02        1.50      3.52 o 
   9  10   4        6.28        5.80      4.80 o 
  10  10   4       71.63       66.33      5.98 o 
  11  10   4        1.28        2.13      6.59 o 
  12  10   4        3.49        3.35      7.54 o 
  -5  11   4        4.44        4.99     10.68 o 
  -4  11   4       20.34       17.20      5.85 o 
  -3  11   4      114.10      102.17      5.62 o 
  -2  11   4       25.92       27.16      4.54 o 
  -1  11   4        2.70        3.91      4.32 o 
   0  11   4      116.24      129.62      3.13 o 
   1  11   4       50.14       46.44      4.03 o 
   2  11   4       34.11       32.21      3.63 o 
   3  11   4       17.15       12.19      2.92 o 
   4  11   4        0.21        0.05      2.33 o 
   5  11   4        0.04       -1.70      2.30 o 
   6  11   4       57.88       64.51      4.55 o 
   7  11   4        0.19        1.92      3.52 o 
   8  11   4        5.41        5.03      3.80 o 
   9  11   4       28.27       28.78      4.62 o 
  10  11   4       16.46       15.66      6.03 o 
  11  11   4        3.18        3.49      7.60 o 
  -3  12   4        0.11        0.40      6.91 o 
  -2  12   4        0.75        0.23      3.25 o 
  -1  12   4        1.79        3.83      7.78 o 
   0  12   4        3.09        0.81     51.18 o 
   1  12   4        3.16        2.08      4.16 o 
   2  12   4       30.00       33.33      4.34 o 
   3  12   4        2.43        0.24      1.04 o 
   4  12   4       11.41        9.58      5.20 o 
   5  12   4       50.94       53.76      4.88 o 
   6  12   4        5.46        5.04      4.86 o 
   7  12   4       11.49       11.79      5.99 o 
   8  12   4        1.74        5.38      4.86 o 
   9  12   4        9.69        2.59      3.25 o 
  10  12   4       13.11       16.95     11.37 o 
  -1  13   4       31.14       32.03      9.40 o 
   0  13   4        0.38       -0.35     26.11 o 
   1  13   4       27.65       27.58      6.10 o 
   2  13   4        7.39        9.15      5.76 o 
   3  13   4        0.22       -1.04     15.90 o 
   4  13   4       25.01       23.38      5.74 o 
   5  13   4        6.00        4.74      6.60 o 
   6  13   4       13.68       11.51      6.33 o 
   7  13   4       44.34       46.30      6.52 o 
   8  13   4        2.03        3.13     11.03 o 
   0  14   4        2.46        3.83     10.79 o 
   1  14   4       19.60       23.44     10.33 o 
   2  14   4       78.07       99.12     11.84 o 
   3  14   4        7.79        5.92     10.91 o 
   4  14   4        9.53        8.12     10.56 o 
   5  14   4        3.75        6.27     10.68 o 
   6  14   4        1.93       -2.44      8.59 o 
   0 -10   5        7.22        5.80     11.61 o 
  -4  -9   5       89.09      104.23      9.52 o 
  -3  -9   5        4.66        7.54     10.45 o 
  -2  -9   5       20.55       22.63      9.87 o 
  -1  -9   5        7.25        4.93      6.07 o 
   0  -9   5        4.46       -0.46      4.12 o 
   1  -9   5       55.48       53.65      5.95 o 
   2  -9   5        1.14        2.85      6.76 o 
   3  -9   5       21.75       23.17      7.37 o 
  -6  -8   5        0.09       -0.35    138.00 o 
  -5  -8   5       23.80       20.78      8.59 o 
  -4  -8   5       24.16       23.44      8.94 o 
  -3  -8   5       13.12       12.77      7.54 o 
  -2  -8   5       71.18       67.01      4.97 o 
  -1  -8   5       20.12       19.37      4.63 o 
   0  -8   5       18.22       17.71      4.00 o 
   1  -8   5        2.07        1.45      4.99 o 
   2  -8   5       52.15       53.62      5.56 o 
   3  -8   5        1.23        3.33      5.93 o 
   4  -8   5        9.28        5.69      6.44 o 
   5  -8   5        6.24        5.86      7.39 o 
  -7  -7   5       10.10        5.57      9.63 o 
  -6  -7   5       12.54       11.84      9.63 o 
  -5  -7   5       27.42       24.03      8.59 o 
  -4  -7   5       64.57       62.40      7.72 o 
  -3  -7   5        8.17        9.69      3.56 o 
  -2  -7   5       50.51       50.67      3.32 o 
  -1  -7   5        3.70        1.68      4.23 o 
   0  -7   5       11.60        4.85      2.58 o 
   1  -7   5       24.37       23.77      3.50 o 
   2  -7   5      163.80      165.37      6.67 o 
   3  -7   5        8.83        8.02      4.46 o 
   4  -7   5        3.58        3.93      4.97 o 
   5  -7   5       72.10       64.86      6.15 o 
   6  -7   5        0.52        2.97      6.41 o 
   7  -7   5       38.61       36.68      9.98 o 
  -8  -6   5       17.25       21.01      9.98 o 
  -7  -6   5        0.10        2.44      8.82 o 
  -6  -6   5      117.86      118.36      5.40 o 
  -5  -6   5        0.68        1.86      7.43 o 
  -4  -6   5       72.08       70.22      5.69 o 
  -3  -6   5      383.27      394.44      4.20 o 
  -2  -6   5      230.60      238.75      3.32 o 
  -1  -6   5      145.69      155.72      2.49 o 
   0  -6   5      191.87      194.25      3.26 o 
   1  -6   5      367.32      363.67      4.25 o 
   2  -6   5       83.17       84.47      6.85 o 
   3  -6   5      148.88      150.84      4.87 o 
   4  -6   5       36.72       33.13      3.62 o 
   5  -6   5       65.26       58.40      4.66 o 
   6  -6   5        9.00        5.53      5.08 o 
   7  -6   5       26.13       22.98      7.89 o 
   8  -6   5      181.56      193.36     10.68 o 
  -8  -5   5       52.21       58.38      9.05 o 
  -7  -5   5       21.54       17.99      6.85 o 
  -6  -5   5        0.95        3.37      6.15 o 
  -5  -5   5      424.11      461.47      9.63 o 
  -4  -5   5       12.53       11.58      3.01 o 
  -3  -5   5       60.73       57.93      2.75 o 
  -2  -5   5      152.25      153.77      2.56 o 
  -1  -5   5       34.84       28.27      1.83 o 
   0  -5   5       21.20       17.96      2.25 o 
   1  -5   5      282.38      286.26      5.15 o 
   2  -5   5        3.08        3.00      2.39 o 
   3  -5   5        6.33        7.11      2.91 o 
   4  -5   5      603.86      614.06      7.10 o 
   5  -5   5      147.38      146.47      6.04 o 
   6  -5   5       99.95       97.73      6.38 o 
   7  -5   5       53.15       50.26      7.66 o 
   8  -5   5      235.53      263.93      8.47 o 
   9  -5   5       88.46      106.31     10.45 o 
  -9  -4   5        0.35       -2.44      6.73 o 
  -8  -4   5        0.10       -1.04      2.55 o 
  -7  -4   5        0.32        0.58      5.57 o 
  -6  -4   5        3.40        1.62      5.69 o 
  -5  -4   5      160.02      169.27      3.48 o 
  -4  -4   5       49.90       44.61      2.42 o 
  -3  -4   5      113.01      108.40      4.29 o 
  -2  -4   5      592.98      616.45      5.80 o 
  -1  -4   5      295.58      290.78      2.77 o 
   0  -4   5      739.10      722.12      6.23 o 
   1  -4   5      560.81      560.95      4.45 o 
   2  -4   5     1012.44     1005.44      5.86 o 
   3  -4   5       18.70       13.68      2.91 o 
   4  -4   5       43.27       30.06      3.95 o 
   5  -4   5      223.17      222.03      6.38 o 
   6  -4   5        1.80        3.95      5.34 o 
   7  -4   5        0.06        1.51      6.38 o 
   8  -4   5       24.34       22.54      4.37 o 
   9  -4   5       79.14       82.06      8.70 o 
  10  -4   5        2.12        5.57     10.79 o 
  -9  -3   5        0.02        1.74      8.36 o 
  -8  -3   5        0.57        1.97      7.54 o 
  -7  -3   5       19.89       14.75      3.67 o 
  -6  -3   5       61.33       61.62      3.21 o 
  -5  -3   5        0.13       -0.04      0.68 o 
  -4  -3   5      131.27      136.33      3.04 o 
  -3  -3   5       26.58       26.53      2.06 o 
  -2  -3   5        9.92        8.41      1.93 o 
  -1  -3   5      244.64      250.97      3.03 o 
   0  -3   5      224.92      225.17      2.53 o 
   1  -3   5      157.15      165.40      3.64 o 
   2  -3   5       11.37        8.70      1.48 o 
   3  -3   5        9.23        4.53      1.92 o 
   4  -3   5      230.86      210.54      5.57 o 
   5  -3   5      169.81      188.26      5.57 o 
   6  -3   5       77.61       59.56      3.06 o 
   7  -3   5       19.15       17.70      3.89 o 
   8  -3   5       63.33       59.78      3.69 o 
   9  -3   5       10.43       12.59      4.52 o 
  10  -3   5       15.47        7.63      5.55 o 
  11  -3   5        0.34       -1.62      5.69 o 
 -10  -2   5       41.27       39.58     10.10 o 
  -9  -2   5       21.06       13.46      7.08 o 
  -8  -2   5       30.63       27.14      3.85 o 
  -7  -2   5        4.37        5.17      3.50 o 
  -6  -2   5        9.12        9.95      2.34 o 
  -5  -2   5       19.72       18.53      2.42 o 
  -4  -2   5        4.65        4.81      1.93 o 
  -3  -2   5       14.62       12.99      1.83 o 
  -2  -2   5      313.30      323.24      5.80 o 
  -1  -2   5      123.26      125.51      2.14 o 
   0  -2   5        0.38        0.15      0.53 o 
   1  -2   5      354.13      367.23      3.13 o 
   2  -2   5      182.80      172.96      2.17 o 
   3  -2   5      116.55      127.02      1.38 o 
   4  -2   5       34.03       29.29      1.51 o 
   5  -2   5       63.14       60.51      2.67 o 
   6  -2   5      397.13      399.81      5.07 o 
   7  -2   5       49.28       57.47      3.83 o 
   8  -2   5       20.21       17.38      3.23 o 
   9  -2   5       39.38       36.75      3.20 o 
  10  -2   5        8.92        9.88      4.80 o 
  11  -2   5        0.64       -0.81      1.58 o 
 -10  -1   5        0.08        0.00      0.12 o 
  -9  -1   5        1.10        1.81      4.88 o 
  -8  -1   5       17.99       16.94      5.45 o 
  -7  -1   5        8.25        4.41      3.35 o 
  -6  -1   5        0.15        1.17      2.27 o 
  -5  -1   5      122.94      132.38      2.48 o 
  -4  -1   5      392.50      375.51      4.54 o 
  -3  -1   5      137.80      129.96      2.69 o 
  -2  -1   5        3.56        1.22      1.52 o 
  -1  -1   5      444.77      457.47      3.55 o 
   0  -1   5     2600.66     2580.26     13.26 o 
   1  -1   5        0.88        0.92      1.00 o 
   2  -1   5       10.82       12.21      1.35 o 
   3  -1   5     1535.11     1538.18      6.32 o 
   4  -1   5      214.44      212.29      1.91 o 
   5  -1   5      229.99      215.03      4.85 o 
   6  -1   5      133.92      118.82      1.52 o 
   7  -1   5      134.90      126.56      5.22 o 
   8  -1   5      126.94      114.93      3.48 o 
   9  -1   5       70.56       70.54      2.71 o 
  10  -1   5        3.03        0.68      3.44 o 
  11  -1   5        4.57       -0.25      1.61 o 
  12  -1   5       56.30       58.50      9.75 o 
 -10   0   5        0.17       -1.15      7.03 o 
  -9   0   5       41.32       40.32      4.71 o 
  -8   0   5       81.62       88.84      3.85 o 
  -7   0   5        9.39        6.91      3.56 o 
  -6   0   5      295.59      312.94      6.79 o 
  -5   0   5      185.28      187.26      3.52 o 
  -4   0   5      394.02      425.37      6.50 o 
  -3   0   5      839.98      872.33      8.70 o 
  -2   0   5       38.26       37.49      2.09 o 
  -1   0   5        0.78       -0.93      1.04 o 
   0   0   5        6.54        5.06      0.91 o 
   1   0   5      491.23      516.69      2.85 o 
   2   0   5      177.96      198.33      2.71 o 
   3   0   5      468.43      418.83      5.60 o 
   4   0   5        7.16        5.93      1.68 o 
   5   0   5      545.05      554.51     14.45 o 
   6   0   5      542.90      548.52      8.12 o 
   7   0   5     1218.72     1199.48      8.12 o 
   8   0   5       41.07       33.95      2.83 o 
   9   0   5        1.88        1.81      1.46 o 
  10   0   5      516.95      538.16      5.36 o 
  11   0   5       10.42       10.85      3.93 o 
  12   0   5        0.01        0.00      0.23 o 
  13   0   5       20.58       28.90     10.45 o 
 -10   1   5       47.44       56.01      5.86 o 
  -9   1   5        1.11        0.70      6.38 o 
  -8   1   5       14.96       14.16      5.69 o 
  -7   1   5       66.35       65.92      4.29 o 
  -6   1   5        0.55        1.04      3.48 o 
  -5   1   5       35.04       38.42      2.36 o 
  -4   1   5       61.00       54.78      3.13 o 
  -3   1   5      314.52      312.91      5.57 o 
  -2   1   5      588.59      597.50      7.20 o 
  -1   1   5     2021.51     2032.74     12.42 o 
   0   1   5      639.88      698.66      5.76 o 
   1   1   5     4310.54     4442.83      7.45 o 
   2   1   5      930.61      893.31      7.47 o 
   3   1   5      631.37      647.03      6.19 o 
   4   1   5     1405.02     1442.59      7.38 o 
   5   1   5      169.39      177.16      2.87 o 
   6   1   5     1455.11     1467.58     18.92 o 
   7   1   5      699.91      658.61     16.48 o 
   8   1   5      150.43      145.77      3.19 o 
   9   1   5        6.27        2.47      2.39 o 
  10   1   5       46.86       43.96      2.84 o 
  11   1   5        0.34        0.93      2.09 o 
  12   1   5        2.31        1.77      5.32 o 
  13   1   5       58.77       51.30     10.68 o 
 -10   2   5        0.28       -0.35      6.38 o 
  -9   2   5        4.54        9.40      7.66 o 
  -8   2   5       26.32       18.80      6.27 o 
  -7   2   5      417.01      457.87      9.17 o 
  -6   2   5       18.57       15.44      4.41 o 
  -5   2   5       71.37       69.46      5.05 o 
  -4   2   5      634.50      651.83     13.06 o 
  -3   2   5      109.53      104.46      3.71 o 
  -2   2   5        5.43        5.22      2.32 o 
  -1   2   5      144.84      156.34      3.83 o 
   0   2   5       23.94       17.69      1.04 o 
   1   2   5      348.80      401.48      2.24 o 
   2   2   5      522.04      492.16      2.20 o 
   3   2   5      166.83      186.10      2.61 o 
   4   2   5      591.76      589.46      7.49 o 
   5   2   5      172.97      174.29      6.56 o 
   6   2   5     1282.40     1280.06     10.74 o 
   7   2   5      648.39      663.65      5.62 o 
   8   2   5       19.88       17.45      1.43 o 
   9   2   5      507.34      488.11      5.99 o 
  10   2   5       25.31       18.15      2.72 o 
  11   2   5       58.33       55.75      4.06 o 
  12   2   5       45.22       46.37      4.99 o 
  13   2   5        5.98        5.57      9.98 o 
 -10   3   5       29.33       37.14     10.21 o 
  -9   3   5       42.85       50.14      6.73 o 
  -8   3   5       13.92       11.49      6.73 o 
  -7   3   5        0.00        3.25      5.34 o 
  -6   3   5       41.29       37.26      4.76 o 
  -5   3   5       36.27       37.60      3.02 o 
  -4   3   5        1.31        0.42      1.80 o 
  -3   3   5       14.57       20.23      1.83 o 
  -2   3   5      365.60      403.20      6.38 o 
  -1   3   5     1263.02     1382.56      6.20 o 
   0   3   5     1810.98     1848.80      5.34 o 
   1   3   5        2.52        2.04      0.61 o 
   2   3   5      773.31      854.50      3.54 o 
   3   3   5     1670.80     1717.14      8.41 o 
   4   3   5       86.85       98.12      2.61 o 
   5   3   5       34.79       38.30      0.85 o 
   6   3   5       18.01       17.39      0.87 o 
   7   3   5      286.87      286.96      4.17 o 
   8   3   5      241.50      240.40      2.40 o 
   9   3   5        2.43        3.36      1.72 o 
  10   3   5        0.87       -0.81      1.89 o 
  11   3   5       23.50       20.32      3.79 o 
  12   3   5       12.18        6.66      5.11 o 
  13   3   5        8.32        7.75      6.51 o 
  -9   4   5       23.88       25.53      7.43 o 
  -8   4   5        4.20        9.40      6.38 o 
  -7   4   5       13.16        6.85      5.80 o 
  -6   4   5       65.18       61.51      4.76 o 
  -5   4   5        6.56        4.99      4.18 o 
  -4   4   5        0.96        0.46      9.17 o 
  -3   4   5      128.19      127.58      2.12 o 
  -2   4   5      202.16      217.50      5.11 o 
  -1   4   5       77.72       79.22      1.29 o 
   0   4   5      870.90      900.12      7.20 o 
   1   4   5       46.76       36.51      1.27 o 
   2   4   5     3018.20     3147.87      8.95 o 
   3   4   5      100.36      104.34      1.91 o 
   4   4   5       75.30      100.53      1.73 o 
   5   4   5      176.87      178.84      2.18 o 
   6   4   5       41.19       37.25      1.12 o 
   7   4   5       40.34       39.79      1.86 o 
   8   4   5       68.20       59.79      1.94 o 
   9   4   5       76.57       79.54      1.85 o 
  10   4   5       40.69       37.14      3.27 o 
  11   4   5       43.63       36.83      4.04 o 
  12   4   5        5.26        0.79      5.07 o 
  13   4   5        7.14        4.61      6.60 o 
  14   4   5        0.69       -1.51      6.50 o 
  -9   5   5        3.42        6.07      6.41 o 
  -8   5   5       27.34       29.71      7.89 o 
  -7   5   5       69.16       73.00      6.27 o 
  -6   5   5       96.92       96.22      4.64 o 
  -5   5   5       64.88       73.58      4.64 o 
  -4   5   5        2.52       -1.28      2.79 o 
  -3   5   5      102.70      103.02      1.88 o 
  -2   5   5      608.79      642.89      7.54 o 
  -1   5   5       16.13       15.44      2.90 o 
   0   5   5       98.64       92.07      1.63 o 
   1   5   5        0.58        1.22      0.86 o 
   2   5   5       43.42       43.01      1.19 o 
   3   5   5      197.38      214.59      2.04 o 
   4   5   5      549.09      581.59      5.22 o 
   5   5   5       20.00       14.86      1.97 o 
   6   5   5       62.87       63.87      1.60 o 
   7   5   5       55.95       58.85      1.56 o 
   8   5   5        0.82        1.24      1.59 o 
   9   5   5       93.71       98.13      6.04 o 
  10   5   5      174.06      163.56      3.39 o 
  11   5   5       42.31       44.22      5.34 o 
  12   5   5       56.55       63.25      6.96 o 
  13   5   5       59.83       64.63      6.55 o 
  -9   6   5        1.82       -1.74     15.55 o 
  -8   6   5       77.59       84.95      5.29 o 
  -7   6   5        9.13        8.82      7.08 o 
  -6   6   5      143.68      153.67      6.27 o 
  -5   6   5       10.67       14.51      5.11 o 
  -4   6   5        0.00       -0.23     12.30 o 
  -3   6   5       18.90       16.48      3.71 o 
  -2   6   5      253.24      270.31      6.15 o 
  -1   6   5       10.98       11.61      2.90 o 
   0   6   5       21.64       18.61      1.20 o 
   1   6   5     1457.85     1445.04      9.46 o 
   2   6   5      568.25      571.43      3.37 o 
   3   6   5      835.18      857.65      9.17 o 
   4   6   5     1896.45     1851.63     54.49 o 
   5   6   5      635.94      617.53     10.39 o 
   6   6   5      248.50      249.36      2.99 o 
   7   6   5      114.68      104.95      1.80 o 
   8   6   5      102.37      106.33      1.80 o 
   9   6   5        9.13        6.77      2.74 o 
  10   6   5        7.61        8.74      3.32 o 
  11   6   5       11.00        8.36      4.87 o 
  12   6   5       36.61       45.61      7.78 o 
  13   6   5        4.63        3.13      8.94 o 
  -8   7   5        3.18        4.96      6.57 o 
  -7   7   5       20.98       29.33      6.67 o 
  -6   7   5       45.41       47.59      5.57 o 
  -5   7   5      291.19      292.48      8.01 o 
  -4   7   5       42.13       48.86      4.53 o 
  -3   7   5       66.59       78.46      4.06 o 
  -2   7   5       65.92       63.60      3.60 o 
  -1   7   5     1016.52     1089.42     16.83 o 
   0   7   5       24.33       18.96      1.98 o 
   1   7   5       35.04       31.25      1.69 o 
   2   7   5      176.74      184.92      2.76 o 
   3   7   5      286.67      277.32      3.18 o 
   4   7   5      115.52      111.13      1.81 o 
   5   7   5      308.43      288.09      7.54 o 
   6   7   5       36.92       34.66      1.42 o 
   7   7   5      102.79      105.51      2.87 o 
   8   7   5      610.79      643.50     22.69 o 
   9   7   5       61.75       50.56      3.07 o 
  10   7   5       64.49       64.45      4.47 o 
  11   7   5      196.04      203.22      4.62 o 
  12   7   5      115.16      112.47      6.62 o 
  13   7   5       15.93       17.29      9.40 o 
  -7   8   5       39.94       37.16      6.02 o 
  -6   8   5       60.10       65.92      5.24 o 
  -5   8   5       60.00       54.32      6.62 o 
  -4   8   5        1.00        0.93      5.69 o 
  -3   8   5       29.90       25.77      3.95 o 
  -2   8   5      122.33      123.26      4.76 o 
  -1   8   5       64.76       58.73      3.48 o 
   0   8   5        3.78        4.42      1.46 o 
   1   8   5       93.36       97.56      1.85 o 
   2   8   5      487.32      481.22      5.07 o 
   3   8   5      668.28      678.09      6.28 o 
   4   8   5      437.04      451.29      3.89 o 
   5   8   5     1683.59     1728.33      7.68 o 
   6   8   5      347.86      357.22      4.62 o 
   7   8   5       16.90       13.78      2.58 o 
   8   8   5        4.29        4.11      2.99 o 
   9   8   5       16.98       19.06      3.45 o 
  10   8   5        2.29        0.47      2.97 o 
  11   8   5        4.64        1.98      5.00 o 
  12   8   5        0.49       -1.16      3.13 o 
  -6   9   5        0.18        3.79      6.53 o 
  -5   9   5       10.02       11.43      4.83 o 
  -4   9   5        9.74        4.05      4.32 o 
  -3   9   5       67.57       60.12      5.45 o 
  -2   9   5       78.16       85.77      4.87 o 
  -1   9   5        8.27        5.57      3.83 o 
   0   9   5       18.45       19.10      2.54 o 
   1   9   5      203.06      203.53      7.14 o 
   2   9   5      100.89       93.57      1.58 o 
   3   9   5       10.27        8.88      1.43 o 
   4   9   5       12.92        9.75      1.43 o 
   5   9   5        5.31        4.40      2.06 o 
   6   9   5       86.82       84.04      2.23 o 
   7   9   5      255.40      264.14      4.37 o 
   8   9   5       51.57       50.76      3.22 o 
   9   9   5       29.52       23.46      4.06 o 
  10   9   5      123.23      130.55      4.51 o 
  11   9   5       23.93       20.83      5.38 o 
  12   9   5        3.63        1.28      8.70 o 
  -5  10   5       15.55       20.52      5.86 o 
  -4  10   5       33.91       30.68      4.75 o 
  -3  10   5       13.17        7.85      4.67 o 
  -2  10   5        0.22        0.15      3.15 o 
  -1  10   5       39.21       30.64      3.75 o 
   0  10   5       16.42       13.55      2.85 o 
   1  10   5        3.67        1.90      2.53 o 
   2  10   5        1.02       -0.69      1.32 o 
   3  10   5       28.24       27.50      1.77 o 
   4  10   5       31.03       28.23      2.42 o 
   5  10   5      137.75      142.13      2.16 o 
   6  10   5        9.17        8.49      2.51 o 
   7  10   5       19.25       19.49      3.01 o 
   8  10   5       12.43       14.07      3.28 o 
   9  10   5        0.24       -1.00      2.54 o 
  10  10   5        0.17       -0.46      3.55 o 
  11  10   5        1.57       -0.30      2.59 o 
  12  10   5       12.21       12.88     10.79 o 
  -5  11   5       22.45       18.22     10.56 o 
  -4  11   5        3.55        5.13      6.79 o 
  -3  11   5       13.30        7.18      5.40 o 
  -2  11   5       42.63       34.12      4.99 o 
  -1  11   5        4.01        2.61      4.34 o 
   0  11   5       67.54       67.44      3.29 o 
   1  11   5        3.52        3.75      2.95 o 
   2  11   5       17.59       16.70      3.40 o 
   3  11   5        0.29        0.60      2.92 o 
   4  11   5       47.15       49.14      2.78 o 
   5  11   5        2.18        2.23      5.73 o 
   6  11   5      107.26      109.10      4.47 o 
   7  11   5      164.84      177.98      4.55 o 
   8  11   5        2.62        2.95      3.76 o 
   9  11   5       82.38       85.70      4.45 o 
  10  11   5       21.94       25.12      4.97 o 
  11  11   5        0.20        1.92      9.47 o 
  12  11   5        6.97        3.48     12.30 o 
  -4  12   5       40.20       54.32     11.03 o 
  -3  12   5        7.38        6.57      6.92 o 
  -2  12   5       16.98       12.75      5.98 o 
  -1  12   5       18.26       22.17      8.24 o 
   0  12   5        3.28        2.44      7.66 o 
   1  12   5       66.71       59.04      4.77 o 
   2  12   5        7.28        6.85      4.26 o 
   3  12   5       37.73       35.86      4.16 o 
   4  12   5        0.56        0.66      4.63 o 
   5  12   5        7.09        9.74      5.25 o 
   6  12   5       19.97       19.57      5.38 o 
   7  12   5        3.15        2.66      5.19 o 
   8  12   5       40.98       42.98      5.77 o 
   9  12   5        6.52        9.44      6.62 o 
  10  12   5       31.00       39.80      7.12 o 
  11  12   5       32.62       41.43     11.61 o 
  -1  13   5       29.51       25.19     10.45 o 
   0  13   5        3.78        2.79      9.29 o 
   1  13   5       23.40       25.12      6.10 o 
   2  13   5       17.39       25.48      5.75 o 
   3  13   5       15.84       15.78      8.70 o 
   4  13   5        7.00        7.20      8.47 o 
   5  13   5       29.36       32.94      6.19 o 
   6  13   5       34.83       37.05      6.31 o 
   7  13   5        2.35       -0.01      1.16 o 
   8  13   5       70.20       71.44      6.87 o 
   0  14   5       10.95       14.04     11.72 o 
   1  14   5        1.43        3.02     10.56 o 
   2  14   5        6.85       15.44     11.49 o 
   3  14   5        6.91        5.69      9.98 o 
   4  14   5       21.99       23.10     10.79 o 
   5  14   5       22.33       21.01     11.14 o 
   6  14   5       10.92        9.29      9.98 o 
   7  14   5        0.27        0.70     11.95 o 
  -2  -9   6        0.74        0.46      2.79 o 
  -1  -9   6        0.01        0.58     11.03 o 
   0  -9   6        0.79        0.35      5.57 o 
   1  -9   6       18.55       26.81      9.98 o 
  -4  -8   6       13.91       15.20     10.91 o 
  -3  -8   6       26.62       30.99     10.33 o 
  -2  -8   6       52.23       47.01      9.63 o 
  -1  -8   6       29.24       25.73      5.79 o 
   0  -8   6      163.59      172.99      5.05 o 
   1  -8   6       11.47       10.70      5.78 o 
   2  -8   6        5.12        4.77      6.44 o 
   3  -8   6       24.43       24.22      6.68 o 
  -5  -7   6        2.14        0.81      9.63 o 
  -4  -7   6       17.86       18.45      8.94 o 
  -3  -7   6        3.32        2.67      7.31 o 
  -2  -7   6        9.72        8.40      4.80 o 
  -1  -7   6       25.59       23.09      5.00 o 
   0  -7   6       39.10       36.12      4.16 o 
   1  -7   6        4.66        0.20      1.05 o 
   2  -7   6      108.35      105.25      5.41 o 
   3  -7   6      203.82      223.90      5.60 o 
   4  -7   6      233.55      251.59      6.26 o 
   5  -7   6       11.92        9.10      6.02 o 
  -7  -6   6        1.21        0.23     10.56 o 
  -6  -6   6        1.71       -1.86      4.53 o 
  -5  -6   6       17.05       13.58      9.17 o 
  -4  -6   6       33.51       36.21      6.85 o 
  -3  -6   6       15.25       15.22      4.14 o 
  -2  -6   6        3.41        3.72      3.98 o 
  -1  -6   6      147.75      155.38      3.34 o 
   0  -6   6      133.17      131.52      3.31 o 
   1  -6   6       69.02       65.31      3.07 o 
   2  -6   6        5.61        3.76      4.01 o 
   3  -6   6       87.84       99.79      4.53 o 
   4  -6   6      277.46      303.55      5.87 o 
   5  -6   6        7.19        4.58      5.91 o 
   6  -6   6        4.38        2.45      6.31 o 
   7  -6   6        0.72        0.52      7.24 o 
  -7  -5   6       44.41       36.56      8.12 o 
  -6  -5   6       46.22       47.59      6.27 o 
  -5  -5   6       12.25       10.91      7.08 o 
  -4  -5   6        0.80       -0.05      3.96 o 
  -3  -5   6       15.51       17.29      6.04 o 
  -2  -5   6        6.03        6.02      3.51 o 
  -1  -5   6        9.74        7.36      2.86 o 
   0  -5   6       39.71       38.40      2.65 o 
   1  -5   6       26.75       25.39      2.53 o 
   2  -5   6       77.75       72.67      2.95 o 
   3  -5   6      100.73       99.44      3.45 o 
   4  -5   6       72.54       72.29      4.23 o 
   5  -5   6        7.08        9.40      4.68 o 
   6  -5   6       94.90       89.65      4.84 o 
   7  -5   6        0.04       -0.70      4.53 o 
   8  -5   6        0.33        1.39      9.05 o 
  -8  -4   6        9.59        7.20      9.98 o 
  -7  -4   6      128.08      113.97      8.47 o 
  -6  -4   6       43.76       41.43      6.15 o 
  -5  -4   6       32.07       32.03      5.92 o 
  -4  -4   6        2.43        4.18      3.11 o 
  -3  -4   6       15.81       12.07      4.41 o 
  -2  -4   6      176.36      172.95      3.03 o 
  -1  -4   6       72.14       74.33      2.30 o 
   0  -4   6       69.04       60.61      2.27 o 
   1  -4   6       14.09       12.34      2.26 o 
   2  -4   6        4.81        4.46      2.15 o 
   3  -4   6       21.41       18.61      2.99 o 
   4  -4   6       19.79       16.69      3.77 o 
   5  -4   6      554.30      554.78     10.10 o 
   6  -4   6        0.76        1.16      6.27 o 
   7  -4   6       12.02        8.94      6.62 o 
   8  -4   6       73.27       65.34      8.01 o 
   9  -4   6        6.66        6.50      8.70 o 
  -8  -3   6        0.21       -2.09      6.04 o 
  -7  -3   6       75.08       57.45      6.15 o 
  -6  -3   6       13.57       15.68      3.69 o 
  -5  -3   6       41.01       38.25      3.30 o 
  -4  -3   6        0.39        1.35      2.92 o 
  -3  -3   6      117.60      114.49      5.63 o 
  -2  -3   6       49.45       52.34      3.37 o 
  -1  -3   6      888.91      925.69      5.10 o 
   0  -3   6       74.16       79.34      2.06 o 
   1  -3   6      295.98      290.18      3.33 o 
   2  -3   6       19.59       17.28      1.86 o 
   3  -3   6      147.53      158.23      2.45 o 
   4  -3   6      110.65      103.56      7.43 o 
   5  -3   6       20.47       13.00      4.87 o 
   6  -3   6      277.74      274.03      7.08 o 
   7  -3   6       69.36       53.03      7.14 o 
   8  -3   6       58.19       53.49      4.47 o 
   9  -3   6        0.63       -0.16      2.98 o 
  10  -3   6        3.03        1.51     34.59 o 
  11  -3   6        3.15       -1.74     10.79 o 
  -9  -2   6       56.17       52.81      7.78 o 
  -8  -2   6       82.42       86.47      6.62 o 
  -7  -2   6        5.74        9.85      4.16 o 
  -6  -2   6      296.28      293.96      7.54 o 
  -5  -2   6      856.02      896.93     29.07 o 
  -4  -2   6        3.31        3.77      2.42 o 
  -3  -2   6       85.11       82.60      2.61 o 
  -2  -2   6      160.26      153.70      3.15 o 
  -1  -2   6      192.03      190.66      4.40 o 
   0  -2   6      129.24      127.61      1.19 o 
   1  -2   6       19.25       13.96      1.68 o 
   2  -2   6      312.77      309.71      3.07 o 
   3  -2   6        7.11        4.25      1.59 o 
   4  -2   6      563.99      531.86      5.87 o 
   5  -2   6       16.74        8.94      2.46 o 
   6  -2   6      674.33      652.62      6.84 o 
   7  -2   6      228.81      242.72      4.58 o 
   8  -2   6      340.39      374.80      5.73 o 
   9  -2   6      254.75      256.25      5.92 o 
  10  -2   6       66.01       66.93      5.16 o 
  11  -2   6       34.57       31.97      6.74 o 
  -9  -1   6       69.57       68.64      5.74 o 
  -8  -1   6      115.78      116.69      4.88 o 
  -7  -1   6       16.79       15.51      4.34 o 
  -6  -1   6       49.69       43.54      2.83 o 
  -5  -1   6       50.51       43.48      3.01 o 
  -4  -1   6       93.66       89.79      2.96 o 
  -3  -1   6       56.97       53.70      2.31 o 
  -2  -1   6      794.19      803.44      6.47 o 
  -1  -1   6      167.96      164.46      4.18 o 
   0  -1   6       38.88       40.56      0.78 o 
   1  -1   6      650.42      669.92      4.30 o 
   2  -1   6     1603.13     1583.06     12.87 o 
   3  -1   6        1.55        0.03      0.44 o 
   4  -1   6       16.98       12.98      1.62 o 
   5  -1   6     1016.30     1003.79     24.26 o 
   6  -1   6        0.01        1.27      2.42 o 
   7  -1   6       17.50       16.71      3.16 o 
   8  -1   6        7.65        1.67      3.15 o 
   9  -1   6      148.39      173.28      4.14 o 
  10  -1   6       25.22       23.15      3.72 o 
  11  -1   6       35.99       33.71      5.49 o 
 -10   0   6        5.08        3.13     10.21 o 
  -9   0   6        3.98        8.84      5.91 o 
  -8   0   6       30.19       28.67      4.74 o 
  -7   0   6       13.41       10.44      3.76 o 
  -6   0   6      215.63      227.82      3.65 o 
  -5   0   6       19.95       16.52      2.27 o 
  -4   0   6      690.15      702.18      8.94 o 
  -3   0   6      724.93      712.75      8.70 o 
  -2   0   6        9.23        7.63      1.80 o 
  -1   0   6      420.90      408.05      5.11 o 
   0   0   6       54.89       59.73      1.44 o 
   1   0   6      500.00      519.90      3.49 o 
   2   0   6       29.66       32.07      1.00 o 
   3   0   6      109.12      105.94      3.51 o 
   4   0   6        1.74        1.67      0.94 o 
   5   0   6      556.38      566.89      5.62 o 
   6   0   6        0.08       -1.26      1.31 o 
   7   0   6       17.41       14.87      2.66 o 
   8   0   6      355.29      311.98      4.76 o 
   9   0   6      174.31      177.44      4.02 o 
  10   0   6       21.46       17.10      3.26 o 
  11   0   6        8.07        8.78      4.21 o 
  12   0   6       71.73       75.79      7.89 o 
 -10   1   6       25.58       25.77      9.40 o 
  -9   1   6       13.19       11.87      5.70 o 
  -8   1   6       22.42       21.36      6.50 o 
  -7   1   6        7.68       10.56      6.04 o 
  -6   1   6       40.10       33.67      3.28 o 
  -5   1   6        0.02        0.60      2.11 o 
  -4   1   6      380.68      393.92      6.96 o 
  -3   1   6        1.32        1.28      2.67 o 
  -2   1   6      195.80      198.00      4.87 o 
  -1   1   6       32.76       27.74      2.21 o 
   0   1   6       42.96       36.26      2.55 o 
   1   1   6      619.29      615.65      4.93 o 
   2   1   6      830.11      893.59      4.97 o 
   3   1   6       43.34       40.39      0.79 o 
   4   1   6       91.44       85.92      2.07 o 
   5   1   6       32.58       29.39      2.67 o 
   6   1   6        6.02        5.49      1.85 o 
   7   1   6        6.45        6.03      2.31 o 
   8   1   6        6.96        5.05      2.71 o 
   9   1   6        3.01        2.05      3.20 o 
  10   1   6        4.27        2.76      3.08 o 
  11   1   6       18.34       13.38      3.93 o 
  12   1   6       20.35       14.80      6.20 o 
  13   1   6        2.37       -2.79      7.54 o 
  -9   2   6        2.04       -0.46      9.75 o 
  -8   2   6        0.48       -0.12      0.46 o 
  -7   2   6        0.20        2.67      6.15 o 
  -6   2   6        0.60       -2.21      4.53 o 
  -5   2   6      223.35      233.62      7.83 o 
  -4   2   6        9.91        6.27      3.71 o 
  -3   2   6      117.98      113.28      4.06 o 
  -2   2   6      850.31      873.03      9.75 o 
  -1   2   6       56.33       47.59      2.79 o 
   0   2   6      615.16      596.80      7.43 o 
   1   2   6       12.42       13.15      1.14 o 
   2   2   6        0.37        0.14      0.64 o 
   3   2   6     1574.70     1511.79      8.22 o 
   4   2   6       33.85       26.84      1.14 o 
   5   2   6      374.33      387.56      5.22 o 
   6   2   6       95.20       86.13      2.46 o 
   7   2   6       76.32       64.95      2.28 o 
   8   2   6        8.82        7.98      2.42 o 
   9   2   6       59.01       46.82      3.17 o 
  10   2   6        1.24        1.24      2.85 o 
  11   2   6        0.18        0.44      1.92 o 
  12   2   6        3.71        4.28      5.50 o 
  13   2   6        7.85        9.01      6.51 o 
  -9   3   6       54.60       62.67      8.94 o 
  -8   3   6       23.96       33.89      6.50 o 
  -7   3   6        8.62        9.05      5.69 o 
  -6   3   6       27.88       25.07      5.34 o 
  -5   3   6      150.78      161.91      5.57 o 
  -4   3   6      343.76      363.97      5.21 o 
  -3   3   6     2119.54     2174.92     16.36 o 
  -2   3   6      898.09      921.78     10.33 o 
  -1   3   6        0.35        0.93      2.09 o 
   0   3   6      591.60      613.67      3.65 o 
   1   3   6      344.78      343.10      2.13 o 
   2   3   6      112.01      103.03      1.36 o 
   3   3   6       23.79       22.23      0.87 o 
   4   3   6      109.22      111.93      1.47 o 
   5   3   6       69.81       72.03      2.08 o 
   6   3   6        9.51        9.55      1.84 o 
   7   3   6      199.30      210.20      3.45 o 
   8   3   6        8.55        9.22      2.21 o 
   9   3   6      285.57      279.10      8.01 o 
  10   3   6      444.79      469.02      7.02 o 
  11   3   6       19.45       14.02      4.10 o 
  12   3   6       41.80       36.76      5.41 o 
  13   3   6       15.46       13.36      6.65 o 
  -9   4   6       35.07       38.77      9.63 o 
  -8   4   6       21.60       22.17      6.50 o 
  -7   4   6       29.81       28.55      6.50 o 
  -6   4   6       11.06        6.50      5.69 o 
  -5   4   6        5.33        4.06      4.41 o 
  -4   4   6       11.72       11.20      2.91 o 
  -3   4   6      207.09      209.59      4.06 o 
  -2   4   6      297.59      303.97      6.62 o 
  -1   4   6     1018.82     1071.18      5.67 o 
   0   4   6        3.06        4.47      1.40 o 
   1   4   6      365.26      344.20      3.08 o 
   2   4   6     1137.86     1154.76      4.29 o 
   3   4   6       12.78       11.77      0.91 o 
   4   4   6     2421.62     2486.79     13.08 o 
   5   4   6      630.80      646.70      3.27 o 
   6   4   6      133.58      130.28      7.14 o 
   7   4   6      405.47      423.74     10.91 o 
   8   4   6      144.67      151.75      4.64 o 
   9   4   6        0.15        1.21      2.07 o 
  10   4   6       69.11       60.87      3.77 o 
  11   4   6       20.92       27.08      3.67 o 
  12   4   6        0.02       -1.48      3.88 o 
  13   4   6       26.05       20.94      6.22 o 
  14   4   6        0.64        2.55     12.30 o 
  -8   5   6       39.30       43.87      8.70 o 
  -7   5   6       89.24      109.56      6.04 o 
  -6   5   6        0.65       -0.81      2.09 o 
  -5   5   6       21.67       17.64      4.53 o 
  -4   5   6      296.90      331.48      7.78 o 
  -3   5   6      348.69      370.59      5.42 o 
  -2   5   6      669.19      703.07     13.64 o 
  -1   5   6      644.46      655.65      4.06 o 
   0   5   6     1492.85     1506.71      8.75 o 
   1   5   6       94.29       96.80      2.90 o 
   2   5   6        9.34        9.48      1.10 o 
   3   5   6      736.27      768.30      4.67 o 
   4   5   6      110.61      101.31      2.03 o 
   5   5   6        5.13        5.48      1.43 o 
   6   5   6      147.92      146.66      2.84 o 
   7   5   6      323.18      314.02      4.02 o 
   8   5   6      121.43      123.87      2.50 o 
   9   5   6      110.27      112.66      2.27 o 
  10   5   6      108.90      106.98      3.55 o 
  11   5   6      357.80      373.87      6.32 o 
  12   5   6       10.69        8.87      5.16 o 
  13   5   6        0.47       -1.08      4.71 o 
  -8   6   6       24.83       29.02      9.17 o 
  -7   6   6       51.89       58.73      6.96 o 
  -6   6   6       34.39       29.60      4.87 o 
  -5   6   6       22.19       11.61      5.57 o 
  -4   6   6       21.27       34.70      3.71 o 
  -3   6   6       41.32       39.93      3.71 o 
  -2   6   6        5.22        4.64      2.90 o 
  -1   6   6        4.35        6.87      2.22 o 
   0   6   6      224.40      239.39      2.74 o 
   1   6   6       25.27       23.88      1.61 o 
   2   6   6        0.01        0.88      1.30 o 
   3   6   6     1104.77     1125.12      4.87 o 
   4   6   6        9.30        4.88      1.23 o 
   5   6   6       43.04       39.52      1.45 o 
   6   6   6      511.44      504.32      4.89 o 
   7   6   6      750.91      725.98      7.54 o 
   8   6   6      101.85       90.72      1.84 o 
   9   6   6        5.15        2.02      2.50 o 
  10   6   6        4.77        5.34      5.22 o 
  11   6   6        0.13       -0.46     19.27 o 
  12   6   6       75.84       74.64      5.01 o 
  13   6   6        2.58       -0.25      7.09 o 
  -8   7   6       13.42       19.15      9.52 o 
  -7   7   6        0.14        1.28      8.82 o 
  -6   7   6       44.23       49.79      7.43 o 
  -5   7   6       25.10       22.52      6.27 o 
  -4   7   6        3.05        1.62      5.45 o 
  -3   7   6      117.54      123.03      5.11 o 
  -2   7   6      166.12      171.43      5.69 o 
  -1   7   6       93.48       97.38      4.18 o 
   0   7   6      755.47      794.76      4.35 o 
   1   7   6      801.57      807.10      4.96 o 
   2   7   6       23.93       21.47      1.59 o 
   3   7   6        0.19        0.47      1.16 o 
   4   7   6      128.60      122.03      1.93 o 
   5   7   6        2.77        2.44      2.01 o 
   6   7   6       36.18       33.01      2.23 o 
   7   7   6        2.14        1.28      2.79 o 
   8   7   6       40.89       41.71      2.20 o 
   9   7   6       86.85       75.55      2.82 o 
  10   7   6      200.86      199.23      3.90 o 
  11   7   6       19.24       15.09      5.34 o 
  12   7   6        9.64       11.14      7.31 o 
  13   7   6       95.11       94.59      9.87 o 
  -7   8   6        0.18        0.14      6.41 o 
  -6   8   6       72.76      102.95      7.54 o 
  -5   8   6       79.53       84.26      7.08 o 
  -4   8   6       17.73        9.29      4.76 o 
  -3   8   6       11.08       11.26      4.76 o 
  -2   8   6       69.55       75.33      4.53 o 
  -1   8   6       18.30       17.76      3.60 o 
   0   8   6      121.43      120.98      2.07 o 
   1   8   6      215.03      232.71      2.81 o 
   2   8   6       25.25       20.14      1.87 o 
   3   8   6      419.20      432.16      4.09 o 
   4   8   6        1.56        1.35      2.26 o 
   5   8   6       78.03       68.03      3.04 o 
   6   8   6       67.18       57.95      2.65 o 
   7   8   6        4.79        5.01      2.00 o 
   8   8   6       99.32       94.21      2.91 o 
   9   8   6        6.82        5.83      3.11 o 
  10   8   6        0.19       -2.59      4.06 o 
  11   8   6        1.31       -0.70     10.91 o 
  12   8   6       41.45       44.45      8.70 o 
  13   8   6        0.99        1.97      9.98 o 
  -6   9   6        0.09        0.54      6.08 o 
  -5   9   6        7.90        9.87      7.66 o 
  -4   9   6        0.64        3.71      7.20 o 
  -3   9   6        2.46       -2.21      2.67 o 
  -2   9   6       12.86       12.65      4.41 o 
  -1   9   6       36.31       32.50      4.64 o 
   0   9   6       14.86       11.59      2.92 o 
   1   9   6      249.06      257.72      3.44 o 
   2   9   6      205.78      210.24      4.06 o 
   3   9   6       48.27       46.26      1.63 o 
   4   9   6        0.21        2.92      3.03 o 
   5   9   6       30.63       29.03      2.05 o 
   6   9   6        7.74        9.05      2.38 o 
   7   9   6      155.21      153.08      3.62 o 
   8   9   6      216.31      235.91      4.54 o 
   9   9   6        8.99        8.11      3.85 o 
  10   9   6      117.62      134.57      4.42 o 
  11   9   6        6.51        4.18      7.89 o 
  12   9   6        1.47       -3.83      5.69 o 
  -5  10   6      196.48      227.13      6.02 o 
  -4  10   6       27.96       39.04      5.66 o 
  -3  10   6       12.31       15.20      7.20 o 
  -2  10   6       46.91       45.85      6.04 o 
  -1  10   6      112.93      124.77      4.99 o 
   0  10   6        6.67        3.94      3.57 o 
   1  10   6      145.43      136.68      3.62 o 
   2  10   6      379.87      414.37      6.27 o 
   3  10   6       33.61       33.03      1.96 o 
   4  10   6       52.76       49.73      1.82 o 
   5  10   6       14.77        9.47      2.52 o 
   6  10   6       55.42       58.16      2.34 o 
   7  10   6       31.65       31.17      2.77 o 
   8  10   6       29.24       30.96      3.82 o 
   9  10   6       20.66       23.23      4.47 o 
  10  10   6        1.33        2.59      4.91 o 
  11  10   6       18.84       19.38      8.70 o 
  12  10   6        4.44        6.15      8.94 o 
  -4  11   6      100.02       93.58      6.31 o 
  -3  11   6        1.94        4.15      6.02 o 
  -2  11   6       19.56       13.09      5.40 o 
  -1  11   6        4.11        2.96      4.66 o 
   0  11   6       31.76       30.51      3.51 o 
   1  11   6        1.17        0.03      0.35 o 
   2  11   6       76.78       76.32      3.29 o 
   3  11   6      125.52      124.63      2.70 o 
   4  11   6       21.69       23.55      2.92 o 
   5  11   6       68.05       69.08      4.08 o 
   6  11   6       90.02       83.19      4.25 o 
   7  11   6        3.13        2.94      3.32 o 
   8  11   6        8.51        8.98      3.63 o 
   9  11   6      201.39      227.71      5.25 o 
  10  11   6       26.73       22.88      5.50 o 
  11  11   6        1.18        0.39      1.76 o 
  12  11   6        9.21       11.84     10.45 o 
  -3  12   6        9.61       16.25      9.29 o 
  -2  12   6       48.30       52.14      6.31 o 
  -1  12   6        0.48        1.98      6.24 o 
   0  12   6       34.64       32.15      6.62 o 
   1  12   6      169.15      176.02     10.62 o 
   2  12   6        9.36        6.98      4.68 o 
   3  12   6      156.04      152.13      4.49 o 
   4  12   6       87.30       94.83      3.61 o 
   5  12   6       49.28       50.25      4.43 o 
   6  12   6        4.28        4.71      4.94 o 
   7  12   6        0.15        0.84      5.34 o 
   8  12   6       15.86       16.45      5.43 o 
   9  12   6        5.86        5.81      6.69 o 
  10  12   6        0.19        3.29      7.27 o 
  -1  13   6       10.73        4.99     10.56 o 
   0  13   6        0.20       -0.35      4.87 o 
   1  13   6        1.21        1.10      5.99 o 
   2  13   6        3.06        4.79      5.60 o 
   3  13   6       36.40       35.85      7.08 o 
   4  13   6       20.07       22.17      7.43 o 
   5  13   6       65.68       63.44      5.90 o 
   6  13   6        0.08       -0.63      3.27 o 
   7  13   6        1.20        1.56      6.48 o 
   8  13   6       20.36       22.23      6.07 o 
   9  13   6       11.12        7.20     11.26 o 
   0  14   6        0.17        1.39     11.84 o 
   1  14   6        2.42        2.90     10.45 o 
   2  14   6       31.47       34.82     10.91 o 
   3  14   6        0.95       -2.67     21.70 o 
   4  14   6       34.48       38.07     10.91 o 
   5  14   6       40.80       46.54     11.03 o 
   6  14   6        0.86       -1.39      6.27 o 
   7  14   6        4.59        8.36     11.14 o 
  -2  -8   7       23.60       21.82     11.14 o 
  -1  -8   7      129.24      143.45     10.91 o 
   0  -8   7        5.43        5.34     10.79 o 
   1  -8   7        5.96        6.04     10.33 o 
  -4  -7   7       28.42       33.43     10.45 o 
  -3  -7   7        0.01        0.81      9.40 o 
  -2  -7   7       68.29       67.43      9.52 o 
  -1  -7   7       46.26       45.35      5.70 o 
   0  -7   7        7.94        6.10      4.82 o 
   1  -7   7       49.61       46.58      6.46 o 
   2  -7   7        3.03        1.92      8.08 o 
   3  -7   7       40.50       36.12      6.56 o 
   4  -7   7        2.10        0.35      6.90 o 
  -5  -6   7        6.95        4.87      9.75 o 
  -4  -6   7        7.60        6.85      8.36 o 
  -3  -6   7       47.99       53.27      7.43 o 
  -2  -6   7       64.78       65.96      5.09 o 
  -1  -6   7       15.81       14.89      4.82 o 
   0  -6   7       31.74       24.34      3.91 o 
   1  -6   7       12.29       10.44      4.07 o 
   2  -6   7       15.69       13.01      5.34 o 
   3  -6   7        0.14        1.37      6.73 o 
   4  -6   7       17.93        8.90      5.68 o 
   5  -6   7        5.36        4.10      6.62 o 
   6  -6   7       91.54      103.84      7.25 o 
  -6  -5   7        4.72        3.37      9.75 o 
  -5  -5   7        2.80        4.99      6.96 o 
  -4  -5   7        0.22       -0.23      1.28 o 
  -3  -5   7       86.76       88.51      4.40 o 
  -2  -5   7        2.53        2.08      4.40 o 
  -1  -5   7       46.12       43.83      4.06 o 
   0  -5   7      865.80      934.64      9.44 o 
   1  -5   7       83.64       80.18      3.34 o 
   2  -5   7       62.88       62.43      3.08 o 
   3  -5   7      100.38       91.51      4.39 o 
   4  -5   7      135.12      122.11      5.00 o 
   5  -5   7        0.06        0.78      7.77 o 
   6  -5   7       14.11        9.47      6.35 o 
   7  -5   7      207.08      243.73      6.44 o 
  -7  -4   7        0.53        0.70     10.21 o 
  -6  -4   7      254.57      280.64      8.70 o 
  -5  -4   7       61.45       59.42      6.15 o 
  -4  -4   7       20.65       19.81      4.23 o 
  -3  -4   7      108.26      108.46      4.82 o 
  -2  -4   7       58.30       59.01      3.83 o 
  -1  -4   7        0.92       -0.04      1.23 o 
   0  -4   7        3.40        3.20      2.72 o 
   1  -4   7       27.81       30.03      2.64 o 
   2  -4   7      187.52      177.89      3.07 o 
   3  -4   7       72.41       64.46      5.69 o 
   4  -4   7       78.55       74.81      3.69 o 
   5  -4   7       34.36       28.92      4.09 o 
   6  -4   7       16.27       10.85      5.00 o 
   7  -4   7      435.38      495.82     10.56 o 
   8  -4   7        0.02        1.51      9.40 o 
   9  -4   7        5.00        3.95     10.10 o 
  -7  -3   7        2.38        1.97      7.54 o 
  -6  -3   7       20.41       19.03      6.62 o 
  -5  -3   7        0.00        2.21      6.38 o 
  -4  -3   7       57.33       63.81      3.49 o 
  -3  -3   7        9.22       11.38      3.23 o 
  -2  -3   7        1.88        2.32      4.29 o 
  -1  -3   7      860.14      881.69     10.16 o 
   0  -3   7        0.19        0.62      2.50 o 
   1  -3   7     1278.45     1290.40      8.07 o 
   2  -3   7      626.28      631.80      4.97 o 
   3  -3   7      124.47      126.15      4.47 o 
   4  -3   7      294.53      283.68     11.14 o 
   5  -3   7       90.62       97.90      3.28 o 
   6  -3   7       51.61       49.09      6.15 o 
   7  -3   7       33.55       23.44      6.96 o 
   8  -3   7      253.17      291.90      8.24 o 
   9  -3   7        3.23        1.86      8.47 o 
  10  -3   7        5.38        5.45     10.56 o 
  -8  -2   7        0.28       -1.51      6.27 o 
  -7  -2   7       33.35       27.86      8.36 o 
  -6  -2   7        2.87        2.55      4.34 o 
  -5  -2   7       99.03       94.21      3.98 o 
  -4  -2   7       62.96       54.21      3.30 o 
  -3  -2   7      297.31      310.82      4.83 o 
  -2  -2   7        0.57        0.82      2.67 o 
  -1  -2   7        0.11       -0.35      1.28 o 
   0  -2   7      634.82      667.72      6.21 o 
   1  -2   7      233.53      225.35      5.60 o 
   2  -2   7      300.25      300.65      3.74 o 
   3  -2   7      211.95      206.82      3.56 o 
   4  -2   7       12.98        4.93      3.04 o 
   5  -2   7        0.01        0.00      0.23 o 
   6  -2   7       38.86       33.17      3.27 o 
   7  -2   7       26.88       21.30      3.89 o 
   8  -2   7       26.32       20.15      4.54 o 
   9  -2   7       12.66       13.68      5.20 o 
  10  -2   7      129.97      140.67      5.96 o 
  11  -2   7       12.32       12.64      7.54 o 
  -8  -1   7       29.34       23.87      5.43 o 
  -7  -1   7        3.63        3.37      4.47 o 
  -6  -1   7        1.98        0.11      1.39 o 
  -5  -1   7        8.64        6.92      3.35 o 
  -4  -1   7       12.81       12.88      3.19 o 
  -3  -1   7        8.53       10.63      2.70 o 
  -2  -1   7        8.21        6.09      2.22 o 
  -1  -1   7      251.14      263.86      5.51 o 
   0  -1   7      186.36      185.24      2.77 o 
   1  -1   7       73.29       68.58      2.33 o 
   2  -1   7        1.84        1.16      1.60 o 
   3  -1   7      532.27      555.10      5.60 o 
   4  -1   7      588.38      611.66      6.32 o 
   5  -1   7       58.78       67.14      2.78 o 
   6  -1   7        2.14        1.76      2.97 o 
   7  -1   7       44.87       48.32      3.35 o 
   8  -1   7       25.31       21.42      3.63 o 
   9  -1   7        6.52        6.58      4.59 o 
  10  -1   7       30.79       34.60      5.24 o 
  11  -1   7        0.03       -0.49      4.38 o 
  12  -1   7       49.78       49.66      8.19 o 
  -9   0   7        4.32        7.66      9.40 o 
  -8   0   7        1.47        2.25      5.43 o 
  -7   0   7        0.77       -0.01      2.08 o 
  -6   0   7       64.63       57.81      3.50 o 
  -5   0   7       16.98       14.02      3.62 o 
  -4   0   7       53.53       47.30      2.87 o 
  -3   0   7       80.71       79.91      4.70 o 
  -2   0   7      135.83      132.01      3.16 o 
  -1   0   7       29.70       25.61      2.00 o 
   0   0   7        9.01        8.09      1.83 o 
   1   0   7      483.40      471.10      4.54 o 
   2   0   7      556.32      548.00      5.07 o 
   3   0   7     1542.99     1557.23      6.18 o 
   4   0   7       45.68       44.94      2.25 o 
   5   0   7      354.81      352.75      2.57 o 
   6   0   7      586.72      618.18      4.97 o 
   7   0   7       31.08       29.04      2.97 o 
   8   0   7       28.45       21.08      3.42 o 
   9   0   7       43.43       43.43      3.90 o 
  10   0   7       10.45       11.20      5.09 o 
  11   0   7        0.41        0.15      1.73 o 
  12   0   7        0.18        1.51      8.82 o 
  -9   1   7        2.23        2.55      8.82 o 
  -8   1   7       23.13       22.82      5.83 o 
  -7   1   7        3.49        4.45      5.00 o 
  -6   1   7       14.28       12.32      3.96 o 
  -5   1   7      197.01      205.74      5.63 o 
  -4   1   7      282.74      286.33      6.62 o 
  -3   1   7      174.96      174.68      5.22 o 
  -2   1   7      210.24      206.71      5.22 o 
  -1   1   7      133.23      123.84      4.29 o 
   0   1   7      578.20      599.04      5.39 o 
   1   1   7       83.17       88.31      2.32 o 
   2   1   7        2.96        2.12      1.14 o 
   3   1   7      451.81      451.72      2.33 o 
   4   1   7      578.73      574.50      3.60 o 
   5   1   7      288.05      292.68      4.15 o 
   6   1   7      136.50      136.02      2.68 o 
   7   1   7       48.68       46.16      2.74 o 
   8   1   7       95.29      100.77      5.16 o 
   9   1   7      387.20      398.73      5.82 o 
  10   1   7       90.81      109.09      5.63 o 
  11   1   7      105.01      115.37      3.89 o 
  12   1   7       21.97       20.30      6.56 o 
  -9   2   7        8.63       11.14      9.52 o 
  -8   2   7       80.70       82.06      6.85 o 
  -7   2   7       61.68       59.19      7.08 o 
  -6   2   7        3.35        3.50      4.02 o 
  -5   2   7       11.60        9.72      3.44 o 
  -4   2   7       13.64       11.37      3.83 o 
  -3   2   7       22.96       21.70      3.71 o 
  -2   2   7      655.74      653.21      9.29 o 
  -1   2   7       12.35       10.91      3.13 o 
   0   2   7       98.73       93.53      1.66 o 
   1   2   7       49.98       44.63      2.28 o 
   2   2   7     1313.26     1306.28      5.55 o 
   3   2   7       76.08       77.71      1.38 o 
   4   2   7      902.86      905.09      4.80 o 
   5   2   7     4424.70     4388.10     12.39 o 
   6   2   7       99.69       92.88      1.97 o 
   7   2   7      652.40      680.17      9.92 o 
   8   2   7       76.15       80.46      4.00 o 
   9   2   7      142.64      139.50      3.56 o 
  10   2   7       24.79       26.91      4.08 o 
  11   2   7        0.05        1.45      3.36 o 
  12   2   7       20.34       16.99      5.71 o 
  13   2   7        1.67        6.85     10.79 o 
  -8   3   7       37.83       39.23      7.78 o 
  -7   3   7        2.25        2.79      7.31 o 
  -6   3   7       29.75       38.53      5.22 o 
  -5   3   7       38.30       36.26      5.11 o 
  -4   3   7       88.21       93.13      3.20 o 
  -3   3   7        9.72       13.00      3.25 o 
  -2   3   7      170.67      161.44      5.22 o 
  -1   3   7      644.87      638.81      8.94 o 
   0   3   7      186.25      185.97      2.57 o 
   1   3   7      171.78      177.36      5.16 o 
   2   3   7       80.96       74.96      1.62 o 
   3   3   7      553.14      552.84      3.28 o 
   4   3   7      111.71      109.07      1.13 o 
   5   3   7      382.10      389.23      5.29 o 
   6   3   7       98.74       96.03      2.04 o 
   7   3   7      290.05      289.92      6.27 o 
   8   3   7      168.64      161.18      3.50 o 
   9   3   7      113.83      114.32      8.82 o 
  10   3   7        5.93        2.68      3.57 o 
  11   3   7       78.65       80.35      5.69 o 
  12   3   7      181.96      204.86      5.50 o 
  13   3   7        2.97        3.87      7.04 o 
  -8   4   7       15.00       11.37      7.54 o 
  -7   4   7       54.28       51.53      5.80 o 
  -6   4   7       82.49       75.33      5.34 o 
  -5   4   7       62.13       63.25      5.45 o 
  -4   4   7        3.17        2.56      2.91 o 
  -3   4   7      199.28      190.58      5.69 o 
  -2   4   7      138.38      120.94      4.41 o 
  -1   4   7      298.01      317.55      6.73 o 
   0   4   7       17.61       15.44      1.76 o 
   1   4   7       16.33       14.38      2.05 o 
   2   4   7       74.05       69.24      1.28 o 
   3   4   7      191.85      186.04      1.61 o 
   4   4   7      302.98      286.43      1.92 o 
   5   4   7       14.25       14.12      1.08 o 
   6   4   7     2381.15     2423.51     12.01 o 
   7   4   7       61.34       55.01      3.83 o 
   8   4   7       27.53       23.52      2.36 o 
   9   4   7      146.00      149.58      3.43 o 
  10   4   7        8.96        9.44      2.75 o 
  11   4   7       18.98       11.66      4.66 o 
  12   4   7        1.83        5.83      5.21 o 
  13   4   7        1.99        2.49      6.94 o 
  -8   5   7       15.48       16.02      9.17 o 
  -7   5   7        2.97        2.79      7.78 o 
  -6   5   7       11.05        7.08      5.57 o 
  -5   5   7       14.63       19.50      4.53 o 
  -4   5   7        9.90        9.05      4.87 o 
  -3   5   7       73.86       68.02      4.93 o 
  -2   5   7      349.38      366.64      7.78 o 
  -1   5   7      407.89      417.36      7.89 o 
   0   5   7      514.00      499.35     11.90 o 
   1   5   7        5.78        3.99      1.59 o 
   2   5   7       98.63      100.11      1.33 o 
   3   5   7       20.94       14.93      0.96 o 
   4   5   7       40.49       39.76      1.41 o 
   5   5   7      124.48      114.44      1.66 o 
   6   5   7      231.40      230.40      3.10 o 
   7   5   7       12.99       10.29      2.20 o 
   8   5   7      571.10      595.51      6.02 o 
   9   5   7       20.80       17.63      2.89 o 
  10   5   7       18.27       15.51      3.65 o 
  11   5   7       79.66       79.59      4.27 o 
  12   5   7        0.78        0.10      3.81 o 
  13   5   7       33.19       33.32      6.83 o 
  -7   6   7        0.00        1.74      8.82 o 
  -6   6   7        7.88        8.94      6.27 o 
  -5   6   7      120.71      130.22      6.38 o 
  -4   6   7       84.25       84.49      5.11 o 
  -3   6   7       73.31       73.82      4.64 o 
  -2   6   7        5.92        6.86      2.83 o 
  -1   6   7       43.45       39.35      3.60 o 
   0   6   7      124.65      128.26      2.90 o 
   1   6   7       29.42       31.72      1.51 o 
   2   6   7      222.56      225.79      2.89 o 
   3   6   7       26.26       26.77      0.63 o 
   4   6   7       14.34       13.59      1.36 o 
   5   6   7      159.32      150.84      2.07 o 
   6   6   7       29.61       23.48      1.84 o 
   7   6   7      185.30      190.50      3.38 o 
   8   6   7      286.48      265.84      4.18 o 
   9   6   7        2.29        2.59      2.84 o 
  10   6   7       76.27       75.03      3.23 o 
  11   6   7        0.13        2.23      4.79 o 
  12   6   7       31.67       29.52      5.16 o 
  13   6   7       25.09       27.65      6.19 o 
  -7   7   7       68.50       66.27      9.75 o 
  -6   7   7        0.00        1.04      8.12 o 
  -5   7   7       36.77       30.52      6.73 o 
  -4   7   7       35.88       33.66      4.76 o 
  -3   7   7       12.00       10.91      5.11 o 
  -2   7   7        6.18        6.96      4.64 o 
  -1   7   7       91.11       91.70      3.20 o 
   0   7   7      186.76      188.55      2.74 o 
   1   7   7      518.54      530.81      4.34 o 
   2   7   7       32.00       32.39      2.22 o 
   3   7   7       15.53       11.45      1.49 o 
   4   7   7      333.12      345.18      3.10 o 
   5   7   7       19.56       19.75      1.57 o 
   6   7   7       43.89       40.77      1.94 o 
   7   7   7      630.83      673.86      6.77 o 
   8   7   7      199.36      205.60      4.47 o 
   9   7   7       19.59       22.45      3.40 o 
  10   7   7      162.43      151.80      4.27 o 
  11   7   7      131.52      151.40      9.23 o 
  12   7   7        0.58       -0.32      3.48 o 
  13   7   7       13.31       12.09      6.55 o 
  -6   8   7       49.05       41.90      7.78 o 
  -5   8   7        0.40       -0.12      0.46 o 
  -4   8   7       60.20       73.70      6.27 o 
  -3   8   7       92.72      100.63      5.22 o 
  -2   8   7      100.16       94.94      4.76 o 
  -1   8   7       28.04       27.86      4.64 o 
   0   8   7       11.34       10.54      2.02 o 
   1   8   7      257.35      265.23      3.25 o 
   2   8   7       18.08       14.14      1.94 o 
   3   8   7      139.09      133.87      2.19 o 
   4   8   7       19.80       16.45      1.75 o 
   5   8   7       35.39       35.66      2.31 o 
   6   8   7        2.12        1.86      2.18 o 
   7   8   7       70.78       71.68      2.39 o 
   8   8   7       79.87       77.36      3.12 o 
   9   8   7       49.98       45.26      4.41 o 
  10   8   7       13.71       12.88      5.11 o 
  11   8   7       84.78       87.28      6.62 o 
  12   8   7        4.36        6.46      6.15 o 
  -5   9   7        6.05        8.59      8.70 o 
  -4   9   7        0.01       -2.90      5.34 o 
  -3   9   7      184.72      188.14      6.73 o 
  -2   9   7       66.91       63.37      5.80 o 
  -1   9   7        6.36        3.02      5.22 o 
   0   9   7       77.37       80.37      3.50 o 
   1   9   7       46.71       42.00      2.10 o 
   2   9   7      195.08      200.18      2.92 o 
   3   9   7      673.09      726.28      5.34 o 
   4   9   7      128.47      120.23      2.25 o 
   5   9   7       61.55       53.79      1.84 o 
   6   9   7      136.77      134.50      4.00 o 
   7   9   7       42.97       39.57      2.45 o 
   8   9   7      151.74      156.43      3.82 o 
   9   9   7      256.55      276.48     15.15 o 
  10   9   7       55.49       52.58      6.38 o 
  11   9   7        4.47        3.02      6.38 o 
  12   9   7       32.05       26.23      9.29 o 
  -5  10   7        2.92        5.57     10.68 o 
  -4  10   7        4.07       -0.23      3.13 o 
  -3  10   7       15.61       18.11      6.38 o 
  -2  10   7       24.78       27.86      5.80 o 
  -1  10   7       21.54       21.70      5.92 o 
   0  10   7       56.48       60.82      5.22 o 
   1  10   7      106.42      106.42      3.47 o 
   2  10   7       20.46       16.77      2.41 o 
   3  10   7       65.14       61.56      2.34 o 
   4  10   7      362.30      367.52      3.52 o 
   5  10   7       45.42       39.42      2.16 o 
   6  10   7        7.56        5.25      2.73 o 
   7  10   7        4.00        3.15      3.07 o 
   8  10   7       13.99       13.85      3.87 o 
   9  10   7       19.37       19.77      4.18 o 
  10  10   7      102.36       96.87      4.42 o 
  11  10   7       34.63       29.48      7.31 o 
  12  10   7        0.05       -0.70     18.11 o 
  -4  11   7       30.62       28.32      8.94 o 
  -3  11   7        1.36        1.98      6.09 o 
  -2  11   7      113.14      114.79      7.78 o 
  -1  11   7       36.47       31.11      6.50 o 
   0  11   7        0.22       -1.51      3.37 o 
   1  11   7        0.66       -0.60      1.16 o 
   2  11   7       32.86       29.41      3.67 o 
   3  11   7        0.19       -0.37      1.00 o 
   4  11   7       87.12       87.17      2.89 o 
   5  11   7       23.13       22.43      3.06 o 
   6  11   7       62.38       59.44      4.60 o 
   7  11   7       25.59       24.10      3.50 o 
   8  11   7       70.65       68.28      3.68 o 
   9  11   7        2.36        2.62      4.41 o 
  10  11   7       79.70       88.47      5.86 o 
  11  11   7       21.30       18.37      6.48 o 
  12  11   7        0.00        0.23     10.45 o 
  -3  12   7       19.20       18.11     10.91 o 
  -2  12   7        0.43        0.56      6.50 o 
  -1  12   7       12.13       12.88      5.50 o 
   0  12   7       17.68       15.46      5.07 o 
   1  12   7        1.88        0.81     54.20 o 
   2  12   7        6.82        2.67      7.31 o 
   3  12   7       13.13       12.30      4.68 o 
   4  12   7       56.29       57.71      4.29 o 
   5  12   7        9.88       10.21      3.67 o 
   6  12   7        6.13        7.53      4.93 o 
   7  12   7       13.36        9.04      5.37 o 
   8  12   7        8.92        6.71      5.78 o 
   9  12   7       49.75       53.49      6.39 o 
  10  12   7       27.40       29.56      6.88 o 
  -1  13   7       24.16       25.88      9.40 o 
   0  13   7        1.31        5.22      9.40 o 
   1  13   7        3.67        0.21      0.87 o 
   2  13   7        3.38        4.44      5.97 o 
   3  13   7        4.16        1.48      5.21 o 
   4  13   7       23.95       24.95      8.59 o 
   5  13   7        0.76        5.32      6.32 o 
   6  13   7        1.90        2.75      5.86 o 
   7  13   7        0.05       -1.87      4.01 o 
   8  13   7        0.83       -1.05      5.95 o 
   9  13   7        0.06        2.11      7.69 o 
   1  14   7        2.03        6.62     11.14 o 
   2  14   7        5.64        6.54      7.22 o 
   3  14   7        0.14       -0.23      9.52 o 
   4  14   7       13.01        8.70      9.87 o 
   5  14   7       28.87       18.34      9.17 o 
   6  14   7       37.24       40.25      7.19 o 
  -2  -7   8        2.82        4.41     11.49 o 
   0  -7   8       31.95       34.70      9.52 o 
   1  -7   8        7.37       11.03      9.75 o 
   2  -7   8        2.08        4.29     11.03 o 
  -4  -6   8       22.77       29.36     11.95 o 
  -3  -6   8        2.60        5.22     10.91 o 
  -2  -6   8       12.30       13.23      9.17 o 
  -1  -6   8       58.57       64.48      5.98 o 
   0  -6   8        0.09       -0.06      0.46 o 
   1  -6   8      100.34       92.50      5.94 o 
   2  -6   8       35.02       37.96      6.40 o 
   3  -6   8       35.54       34.24      6.52 o 
   4  -6   8        0.89       -0.56      4.65 o 
  -5  -5   8        0.45       -0.74      4.01 o 
  -4  -5   8       16.91       12.88      9.98 o 
  -3  -5   8       10.78        9.40      9.05 o 
  -2  -5   8       10.98        9.05      8.01 o 
  -1  -5   8       13.00       16.05      5.17 o 
   0  -5   8       75.76       68.20      4.09 o 
   1  -5   8       21.01       16.55      5.16 o 
   2  -5   8      303.89      336.15     11.26 o 
   3  -5   8       12.78       10.10      4.76 o 
   4  -5   8        7.89        7.31      5.87 o 
   5  -5   8       29.97       24.08      5.79 o 
   6  -5   8        1.52       -0.70      4.36 o 
  -6  -4   8        4.26        7.20      9.05 o 
  -5  -4   8        8.68        9.05      7.89 o 
  -4  -4   8       36.66       40.16      8.12 o 
  -3  -4   8       97.31      102.10      4.43 o 
  -2  -4   8       61.46       63.47      5.40 o 
  -1  -4   8        9.47        8.97      4.47 o 
   0  -4   8       50.94       54.33      3.41 o 
   1  -4   8        2.60        1.16      3.19 o 
   2  -4   8       61.01       52.08      4.40 o 
   3  -4   8       97.94      106.78      4.76 o 
   4  -4   8       79.97       77.22      4.45 o 
   5  -4   8        0.96        0.12      7.01 o 
   6  -4   8        0.74       -0.55      4.60 o 
   7  -4   8       11.73       17.53      6.66 o 
  -6  -3   8        0.11       -1.16      5.69 o 
  -5  -3   8       38.00       34.24      6.85 o 
  -4  -3   8        0.08       -0.48      3.04 o 
  -3  -3   8      204.78      217.92      4.73 o 
  -2  -3   8        1.76        3.20      3.63 o 
  -1  -3   8      115.48      113.97      4.76 o 
   0  -3   8        7.33        5.88      2.89 o 
   1  -3   8        7.74        5.40      2.73 o 
   2  -3   8        0.95        1.11      3.12 o 
   3  -3   8      133.78      132.26      4.09 o 
   4  -3   8       16.68       12.15      4.43 o 
   5  -3   8       98.13       92.68      4.23 o 
   6  -3   8       94.22       86.72      4.62 o 
   7  -3   8        3.51       -0.23      2.55 o 
   8  -3   8       21.30       15.55      8.36 o 
   9  -3   8       52.70       48.63     10.10 o 
  -7  -2   8        0.02        0.93      7.20 o 
  -6  -2   8       13.86       12.53      8.59 o 
  -5  -2   8        9.30        2.67      6.15 o 
  -4  -2   8        1.95        3.00      4.14 o 
  -3  -2   8       26.59       27.56      3.76 o 
  -2  -2   8       21.99       21.43      3.27 o 
  -1  -2   8       48.04       44.33      2.99 o 
   0  -2   8        2.25        1.94      2.35 o 
   1  -2   8        0.00       -0.17      2.68 o 
   2  -2   8       22.29       17.97      2.50 o 
   3  -2   8       57.58       52.40      3.57 o 
   4  -2   8      172.80      155.96      4.02 o 
   5  -2   8      179.56      165.44      4.14 o 
   6  -2   8        8.59        8.24      5.11 o 
   7  -2   8      154.05      158.80      7.31 o 
   8  -2   8       38.13       32.83      4.95 o 
   9  -2   8       11.60        7.43      6.23 o 
  10  -2   8       53.86       53.62      9.29 o 
  -7  -1   8        2.60        3.43      6.33 o 
  -6  -1   8       14.37       11.36      4.86 o 
  -5  -1   8        2.27        4.24      4.51 o 
  -4  -1   8       22.79       23.16      3.73 o 
  -3  -1   8       42.49       42.33      3.48 o 
  -2  -1   8      495.59      512.04     19.03 o 
  -1  -1   8        1.93        2.33      2.70 o 
   0  -1   8        0.20        0.99      2.79 o 
   1  -1   8      241.91      253.92      3.47 o 
   2  -1   8       16.18       12.28      2.18 o 
   3  -1   8      476.84      476.33      4.82 o 
   4  -1   8        5.33        5.25      2.98 o 
   5  -1   8      123.95      107.83      3.77 o 
   6  -1   8       11.39        9.77      3.06 o 
   7  -1   8      265.36      281.87      5.42 o 
   8  -1   8       33.43       26.42      4.66 o 
   9  -1   8       79.21       92.12      5.13 o 
  10  -1   8      257.65      278.99      6.48 o 
  11  -1   8        9.23       13.52      7.09 o 
  -8   0   8       45.21       47.24      9.87 o 
  -7   0   8       25.57       27.58      5.85 o 
  -6   0   8        0.42        2.31      5.11 o 
  -5   0   8        4.02        4.12      4.38 o 
  -4   0   8       29.63       23.53      3.78 o 
  -3   0   8      147.50      141.74      5.92 o 
  -2   0   8        0.03       -0.45      1.58 o 
  -1   0   8        5.56        4.77      2.38 o 
   0   0   8       10.48        9.50      1.96 o 
   1   0   8      254.59      256.11      3.70 o 
   2   0   8        1.15        0.69      1.81 o 
   3   0   8       30.91       28.36      1.48 o 
   4   0   8      780.86      763.39      9.58 o 
   5   0   8      130.68      141.83      3.53 o 
   6   0   8       54.57       50.37      5.11 o 
   7   0   8        0.94       -0.11      0.23 o 
   8   0   8      606.41      661.46      9.92 o 
   9   0   8       11.47       12.01      5.01 o 
  10   0   8        3.74       -0.37      3.28 o 
  11   0   8        4.79        5.13      4.95 o 
  12   0   8       19.56       22.75     10.56 o 
  -8   1   8        4.43        4.41      9.63 o 
  -7   1   8       24.74       26.28      5.94 o 
  -6   1   8       16.55       20.95      3.82 o 
  -5   1   8       10.77       10.24      3.32 o 
  -4   1   8       50.51       45.26      5.34 o 
  -3   1   8      153.11      160.17      5.45 o 
  -2   1   8       14.11        9.98      3.95 o 
  -1   1   8      112.80      105.83      5.16 o 
   0   1   8     1206.90     1222.48      8.31 o 
   1   1   8       33.66       31.01      1.64 o 
   2   1   8      164.66      169.83      2.73 o 
   3   1   8       64.22       60.57      2.02 o 
   4   1   8      749.37      752.21      4.06 o 
   5   1   8        0.14       -0.16      0.64 o 
   6   1   8        0.18       -1.73      2.58 o 
   7   1   8       21.07       13.18      3.32 o 
   8   1   8       12.26       11.09      3.82 o 
   9   1   8        0.35        0.49      5.09 o 
  10   1   8       59.77       64.86      5.17 o 
  11   1   8      260.28      284.63      4.82 o 
  12   1   8       63.42       69.07      6.61 o 
  -8   2   8        2.07       -0.81      6.73 o 
  -7   2   8       24.94       17.87      6.85 o 
  -6   2   8      131.67      144.57      4.64 o 
  -5   2   8       24.10       19.83      3.90 o 
  -4   2   8        5.31        5.22      5.22 o 
  -3   2   8      105.23       90.41      4.64 o 
  -2   2   8      120.33      114.44      4.53 o 
  -1   2   8       68.14       62.44      3.95 o 
   0   2   8      116.89      115.14      4.29 o 
   1   2   8       49.03       52.52      2.16 o 
   2   2   8       91.62       94.00      2.13 o 
   3   2   8       10.09        8.13      1.22 o 
   4   2   8       13.89       12.04      1.66 o 
   5   2   8       19.73       17.64      1.84 o 
   6   2   8       41.23       38.86      1.84 o 
   7   2   8      281.20      296.33      4.00 o 
   8   2   8       20.41       22.73      3.60 o 
   9   2   8       53.95       59.19      3.86 o 
  10   2   8        6.88        4.06      4.79 o 
  11   2   8        6.21        7.42      4.05 o 
  12   2   8       14.18       13.75      6.52 o 
  13   2   8       61.62       65.92     11.84 o 
  -8   3   8        1.08        3.02      9.52 o 
  -7   3   8        2.32       -1.39      5.69 o 
  -6   3   8        2.79        1.74      7.31 o 
  -5   3   8        1.00        0.02      0.99 o 
  -4   3   8       26.81       24.72      5.45 o 
  -3   3   8        0.03       -0.35      1.04 o 
  -2   3   8       41.18       32.27      3.71 o 
  -1   3   8        5.01        4.87      3.83 o 
   0   3   8       24.37       15.09      3.60 o 
   1   3   8     1000.33     1014.13     10.80 o 
   2   3   8       32.75       29.19      1.56 o 
   3   3   8       11.73       11.84      1.37 o 
   4   3   8       10.07        5.97      2.03 o 
   5   3   8       28.25       27.68      1.66 o 
   6   3   8      125.13      124.76      2.73 o 
   7   3   8        1.35        0.10      1.40 o 
   8   3   8        0.73        1.68      2.82 o 
   9   3   8      101.84      103.55      3.50 o 
  10   3   8        4.22        2.34      4.14 o 
  11   3   8       55.82       54.50      3.89 o 
  12   3   8       22.74       24.29      6.47 o 
  13   3   8       31.61       38.30     11.84 o 
  -7   4   8        7.23        7.08      8.24 o 
  -6   4   8       19.85       18.80      5.92 o 
  -5   4   8      334.97      368.88      6.31 o 
  -4   4   8        0.96        1.89      3.37 o 
  -3   4   8        9.82        8.36      4.87 o 
  -2   4   8       87.47       91.81      4.41 o 
  -1   4   8       40.07       37.49      3.48 o 
   0   4   8      224.83      216.92      5.92 o 
   1   4   8      124.52      116.92      2.91 o 
   2   4   8       17.35       17.15      1.34 o 
   3   4   8      454.12      476.30      4.63 o 
   4   4   8        3.45        3.86      1.27 o 
   5   4   8        1.73        2.07      1.30 o 
   6   4   8      101.44       98.40      2.70 o 
   7   4   8       84.49       80.69      2.67 o 
   8   4   8        1.88        0.85      3.70 o 
   9   4   8       57.76       57.33      3.48 o 
  10   4   8        1.11        0.23      3.13 o 
  11   4   8        0.14        0.05      1.28 o 
  12   4   8       26.16       27.83      5.41 o 
  13   4   8       72.33       81.24     10.56 o 
  -7   5   8       23.86       21.36      8.82 o 
  -6   5   8        0.04       -0.23      4.29 o 
  -5   5   8        7.43        5.45      6.04 o 
  -4   5   8      275.09      265.26      5.46 o 
  -3   5   8       80.57       71.24      3.07 o 
  -2   5   8        4.87        1.04     25.19 o 
  -1   5   8       63.02       63.37      4.18 o 
   0   5   8        2.01        0.70      3.95 o 
   1   5   8       87.58       90.27      2.67 o 
   2   5   8      370.56      377.49      3.92 o 
   3   5   8       21.53       20.63      1.25 o 
   4   5   8       82.55       92.39      1.82 o 
   5   5   8      174.73      188.21      3.63 o 
   6   5   8      120.81      119.10      2.40 o 
   7   5   8      130.34      134.39      2.62 o 
   8   5   8       33.27       29.46      3.01 o 
   9   5   8       75.26       76.83      3.29 o 
  10   5   8      160.64      175.68      6.91 o 
  11   5   8       49.32       50.08      4.39 o 
  12   5   8       12.91       13.53      5.49 o 
  13   5   8        0.01        2.67     11.26 o 
  -7   6   8        0.98        5.57      9.98 o 
  -6   6   8        0.30       -1.28      9.63 o 
  -5   6   8       16.85       21.70      6.27 o 
  -4   6   8      181.15      204.27      7.31 o 
  -3   6   8        0.42        0.49      4.14 o 
  -2   6   8       86.99       81.94      4.99 o 
  -1   6   8      212.43      228.76      6.50 o 
   0   6   8      144.71      146.32      3.17 o 
   1   6   8      101.57      100.91      2.53 o 
   2   6   8     1107.41     1137.97      8.39 o 
   3   6   8      603.38      607.37      4.87 o 
   4   6   8       29.69       29.74      1.84 o 
   5   6   8        4.29        3.15      1.60 o 
   6   6   8      366.99      370.72      4.01 o 
   7   6   8      145.53      147.57      2.74 o 
   8   6   8      134.16      140.64      3.62 o 
   9   6   8        0.61        1.81      3.46 o 
  10   6   8       85.98       89.49      4.99 o 
  11   6   8        0.60       -0.37      3.25 o 
  12   6   8       24.77       22.41      5.87 o 
  13   6   8        9.24       11.37      9.98 o 
  -6   7   8       31.10       26.11      7.78 o 
  -5   7   8       22.82       20.43      7.43 o 
  -4   7   8       41.11       38.42      6.04 o 
  -3   7   8      122.94      122.45      5.92 o 
  -2   7   8       52.48       48.18      3.85 o 
  -1   7   8       15.79       13.81      4.41 o 
   0   7   8      200.25      193.00      3.44 o 
   1   7   8        2.06        1.45      2.06 o 
   2   7   8      112.27      111.92      2.51 o 
   3   7   8        4.26        4.38      2.10 o 
   4   7   8      208.72      210.53      1.91 o 
   5   7   8        0.03       -0.74      1.22 o 
   6   7   8      472.62      489.47      3.86 o 
   7   7   8       25.16       22.55      2.36 o 
   8   7   8        0.71        2.16      2.39 o 
   9   7   8       80.15       85.09      3.83 o 
  10   7   8       48.09       37.14      4.18 o 
  11   7   8       32.77       28.25      4.39 o 
  12   7   8       10.83       11.25      6.26 o 
  13   7   8       29.98       28.90     11.14 o 
  -5   8   8        1.45       -1.74     12.07 o 
  -4   8   8        4.70        2.90      7.31 o 
  -3   8   8       26.15       23.10      5.11 o 
  -2   8   8      148.97      162.84      6.38 o 
  -1   8   8        0.78        1.16      4.64 o 
   0   8   8       13.72       11.99      2.78 o 
   1   8   8      103.61      102.52      2.35 o 
   2   8   8      178.74      186.05      3.00 o 
   3   8   8      280.73      274.30      3.95 o 
   4   8   8      392.59      402.72      4.11 o 
   5   8   8       41.01       37.95      2.33 o 
   6   8   8       27.39       27.84      2.08 o 
   7   8   8       14.83       13.45      2.40 o 
   8   8   8       50.59       46.85      2.77 o 
   9   8   8      174.77      170.23      6.03 o 
  10   8   8       56.59       48.30      4.12 o 
  11   8   8       31.62       37.89      4.87 o 
  12   8   8       28.74       28.46      5.55 o 
  -5   9   8       29.41       27.62      9.63 o 
  -4   9   8        3.21        0.81     10.79 o 
  -3   9   8       23.92       26.35      7.20 o 
  -2   9   8       61.90       53.85      6.50 o 
  -1   9   8      106.24       95.98      5.80 o 
   0   9   8        8.99       10.79      4.64 o 
   1   9   8       55.76       58.54      2.41 o 
   2   9   8        0.01        0.29      2.48 o 
   3   9   8       46.45       43.60      2.50 o 
   4   9   8        0.66        1.99      2.28 o 
   5   9   8      157.86      158.27      2.58 o 
   6   9   8      126.42      123.96      3.57 o 
   7   9   8        8.98        5.20      2.56 o 
   8   9   8       14.42        9.91      3.23 o 
   9   9   8        1.68        2.44      3.32 o 
  10   9   8       22.47       20.48      3.79 o 
  11   9   8        0.51        1.17      5.92 o 
  12   9   8        7.38        4.28      6.66 o 
  -4  10   8        7.18        3.95      7.89 o 
  -3  10   8        0.00       -1.51      2.44 o 
  -2  10   8        1.49        1.86      6.27 o 
  -1  10   8        5.04        6.27      6.27 o 
   0  10   8        6.20        0.23      5.92 o 
   1  10   8        7.83        8.14      4.10 o 
   2  10   8       54.84       52.57      2.69 o 
   3  10   8       47.21       41.29      2.51 o 
   4  10   8        0.18       -0.31      1.40 o 
   5  10   8      158.58      159.01      3.12 o 
   6  10   8       19.96       15.11      2.86 o 
   7  10   8       56.57       61.62      2.51 o 
   8  10   8        2.56        3.63      2.96 o 
   9  10   8       49.65       53.38      3.75 o 
  10  10   8        5.42        7.13      4.18 o 
  11  10   8        2.67       -0.80      1.62 o 
  12  10   8        5.75        5.22      8.70 o 
  -3  11   8        0.08       -2.90      4.29 o 
  -2  11   8       14.70       14.74      8.01 o 
  -1  11   8       52.80       55.01      6.50 o 
   0  11   8       21.95       23.79      6.04 o 
   1  11   8        0.37        0.56      4.63 o 
   2  11   8       19.47       21.29      4.35 o 
   3  11   8        3.99        5.13      4.07 o 
   4  11   8       24.33       18.07      3.44 o 
   5  11   8       87.83       98.39      3.16 o 
   6  11   8       62.48       65.94      3.53 o 
   7  11   8        0.42       -0.02      0.11 o 
   8  11   8       83.75       93.05      3.40 o 
   9  11   8       16.24       17.28      3.74 o 
  10  11   8       18.12       10.16      5.68 o 
  11  11   8       15.31       15.43      5.24 o 
  12  11   8        3.12        4.53     10.68 o 
  -2  12   8        1.20       -2.44      9.87 o 
  -1  12   8        0.10       -2.90      7.66 o 
   0  12   8        8.49        4.64      7.66 o 
   1  12   8       21.16       18.53      4.92 o 
   2  12   8        0.50        3.25      8.47 o 
   3  12   8       19.86       19.85      7.78 o 
   4  12   8        9.50        8.94      7.43 o 
   5  12   8       13.50       13.72      3.72 o 
   6  12   8       20.14       22.44      4.01 o 
   7  12   8       45.49       47.10      4.18 o 
   8  12   8       33.54       34.63      4.64 o 
   9  12   8       10.90       10.98      6.77 o 
  10  12   8        2.38        3.94      7.76 o 
   0  13   8       85.01       92.15      9.75 o 
   1  13   8       23.27       27.16      8.24 o 
   2  13   8        1.21        3.53      6.56 o 
   3  13   8        2.60       -0.91      2.08 o 
   4  13   8       61.69       67.78      8.70 o 
   5  13   8        4.70        7.08      8.47 o 
   6  13   8       13.78       12.03      4.67 o 
   7  13   8       63.99       68.92      4.93 o 
   8  13   8       11.36       11.83      5.11 o 
   9  13   8       12.28       11.84     11.37 o 
   1  14   8       19.58       19.50     11.61 o 
   2  14   8        0.04       -1.39      4.99 o 
   3  14   8        2.84        7.43     11.95 o 
   4  14   8        0.60        1.74     43.87 o 
   5  14   8        9.79        8.70     10.91 o 
   6  14   8        5.06        7.16      7.14 o 
   8  14   8       34.03       47.12      9.87 o 
   0  -6   9       14.95       15.78     10.91 o 
   1  -6   9       25.52       26.93     10.56 o 
  -3  -5   9        0.09       -3.13      7.31 o 
  -2  -5   9        5.49        3.13     10.56 o 
   0  -5   9       54.76       46.08      8.24 o 
   1  -5   9        0.32        1.91      6.05 o 
   2  -5   9       12.15       13.23      6.36 o 
   3  -5   9        1.04        2.96      6.40 o 
   4  -5   9      107.75      110.74      6.89 o 
  -4  -4   9       14.19       16.25      9.29 o 
  -3  -4   9        2.52       -0.23      5.80 o 
  -2  -4   9       11.54       10.75      5.70 o 
  -1  -4   9       22.22       24.37      7.78 o 
   0  -4   9        0.15        0.25      6.82 o 
   1  -4   9        0.44        0.55      5.27 o 
   2  -4   9        5.05        2.72      5.43 o 
   3  -4   9       55.72       47.05      5.24 o 
   4  -4   9       45.87       50.37      6.03 o 
   5  -4   9       38.51       31.04      6.36 o 
   6  -4   9      198.83      206.65      6.72 o 
  -5  -3   9       13.75       16.25     10.56 o 
  -4  -3   9        0.96       -0.81     20.20 o 
  -3  -3   9       23.57       19.34      5.33 o 
  -2  -3   9       27.78       25.16      4.79 o 
  -1  -3   9       56.90       63.76      4.28 o 
   0  -3   9       34.06       32.07      3.82 o 
   1  -3   9       14.55       15.98      4.79 o 
   2  -3   9      249.31      250.71      5.21 o 
   3  -3   9       31.53       29.40      4.81 o 
   4  -3   9       25.65       19.49      4.95 o 
   5  -3   9        9.06        6.85      5.24 o 
   6  -3   9      105.01      108.46      5.82 o 
   7  -3   9       26.29       24.11      6.46 o 
  -6  -2   9        0.19        1.86     25.07 o 
  -5  -2   9        3.99        3.71      9.29 o 
  -4  -2   9       41.98       37.51      5.52 o 
  -3  -2   9        8.80        5.86      4.63 o 
  -2  -2   9      193.78      205.47      6.56 o 
  -1  -2   9       17.54       16.80      3.90 o 
   0  -2   9       82.15       73.79      3.60 o 
   1  -2   9        0.10       -0.05      0.15 o 
   2  -2   9       65.58       64.18      3.93 o 
   3  -2   9        3.78        3.86      3.81 o 
   4  -2   9       13.84       13.26      4.04 o 
   5  -2   9      228.33      240.91      5.20 o 
   6  -2   9      217.34      233.14      5.33 o 
   7  -2   9      186.05      210.43      7.78 o 
   8  -2   9       11.53        8.70      9.40 o 
   9  -2   9      123.85      129.99      8.82 o 
  -6  -1   9        0.00        3.12      6.14 o 
  -5  -1   9       26.73       27.86      8.01 o 
  -4  -1   9       36.85       37.00      4.80 o 
  -3  -1   9       27.49       31.86      4.27 o 
  -2  -1   9       57.20       57.61      3.78 o 
  -1  -1   9      633.20      666.01     15.78 o 
   0  -1   9       93.27       99.77      4.72 o 
   1  -1   9        3.69        3.58      3.16 o 
   2  -1   9        6.49        5.90      2.68 o 
   3  -1   9      288.86      305.67      5.21 o 
   4  -1   9       23.55       19.39      4.06 o 
   5  -1   9        1.18        0.42      3.18 o 
   6  -1   9       14.64        9.78      3.54 o 
   7  -1   9        3.62        3.83      4.28 o 
   8  -1   9       30.19       28.40      5.13 o 
   9  -1   9       43.24       41.31      6.56 o 
  10  -1   9       25.63       26.38      7.46 o 
  -7   0   9        0.24       -1.74      5.11 o 
  -6   0   9       44.65       40.43      6.42 o 
  -5   0   9       44.87       38.17      4.91 o 
  -4   0   9        0.05       -0.27      4.59 o 
  -3   0   9      132.96      131.95      4.06 o 
  -2   0   9        7.39        9.34      3.86 o 
  -1   0   9       30.20       28.16      3.28 o 
   0   0   9       19.26       18.90      2.95 o 
   1   0   9       78.27       75.65      3.72 o 
   2   0   9       34.58       31.23      2.15 o 
   3   0   9       14.10       13.22      3.01 o 
   4   0   9       18.48       15.97      3.44 o 
   5   0   9       58.49       54.76      2.92 o 
   6   0   9      219.08      226.35      4.83 o 
   7   0   9       88.29       92.82      4.47 o 
   8   0   9       27.94       28.08      4.91 o 
   9   0   9       30.52       35.02      5.74 o 
  10   0   9       67.26       65.06      6.69 o 
  11   0   9        0.03       -1.86      5.51 o 
  -7   1   9       27.18       25.88      9.17 o 
  -6   1   9       16.18       12.46      5.70 o 
  -5   1   9       18.52       12.93      4.13 o 
  -4   1   9       22.84       18.78      4.68 o 
  -3   1   9        4.25        3.75      5.68 o 
  -2   1   9        0.04       -0.10      0.23 o 
  -1   1   9       40.55       40.22      2.87 o 
   0   1   9      206.24      203.86      3.88 o 
   1   1   9       43.65       43.61      2.15 o 
   2   1   9        0.23        1.25      2.28 o 
   3   1   9       19.35       18.75      1.71 o 
   4   1   9       57.14       53.85      2.44 o 
   5   1   9        7.82        7.37      2.53 o 
   6   1   9        0.10        0.27      3.00 o 
   7   1   9       93.78       99.92      4.02 o 
   8   1   9      109.38      110.39      4.18 o 
   9   1   9        4.81        4.15      5.24 o 
  10   1   9       36.66       39.57      5.60 o 
  11   1   9       20.37       22.35      7.08 o 
  12   1   9        3.27        3.95     12.30 o 
  -7   2   9        0.26       -0.81      5.11 o 
  -6   2   9       23.02       20.28      4.60 o 
  -5   2   9        1.05       -1.24      2.97 o 
  -4   2   9       39.50       40.85      5.80 o 
  -3   2   9        1.37        3.60      5.69 o 
  -2   2   9      194.04      203.00      6.15 o 
  -1   2   9        0.14       -0.35      7.66 o 
   0   2   9       28.40       27.04      3.60 o 
   1   2   9      157.28      165.74      3.43 o 
   2   2   9       26.01       19.07      1.85 o 
   3   2   9        1.87        0.60      0.68 o 
   4   2   9       86.07       83.52      1.94 o 
   5   2   9      140.58      143.33      2.33 o 
   6   2   9       21.42       18.74      3.19 o 
   7   2   9       97.74       99.09      3.61 o 
   8   2   9       13.10       10.03      3.76 o 
   9   2   9        3.74        3.02      4.14 o 
  10   2   9       64.72       58.18      5.11 o 
  11   2   9       11.53        9.91      5.95 o 
  12   2   9       19.22       20.99      6.79 o 
  -7   3   9       10.83       11.26      8.59 o 
  -6   3   9       31.45       35.86      8.59 o 
  -5   3   9       27.28       21.44      4.94 o 
  -4   3   9       51.51       55.25      6.38 o 
  -3   3   9       73.89       77.76      5.34 o 
  -2   3   9       64.74       59.54      4.87 o 
  -1   3   9      139.07      135.10      5.22 o 
   0   3   9        5.57        4.06      4.06 o 
   1   3   9      139.94      131.73      4.99 o 
   2   3   9       38.29       30.54      2.07 o 
   3   3   9      102.73       95.27      2.96 o 
   4   3   9      667.54      698.43      3.36 o 
   5   3   9       58.73       54.10      2.40 o 
   6   3   9        2.99        2.83      1.96 o 
   7   3   9       31.50       31.09      2.51 o 
   8   3   9      507.72      544.07      6.12 o 
   9   3   9        3.94        4.29      4.27 o 
  10   3   9       13.91       17.81      4.47 o 
  11   3   9      136.39      149.62      5.70 o 
  12   3   9       28.01       25.16      6.13 o 
  -7   4   9        1.18        0.70      8.70 o 
  -6   4   9       15.97       12.88      8.01 o 
  -5   4   9        1.68        3.47      5.25 o 
  -4   4   9        8.26        8.64      4.06 o 
  -3   4   9       60.97       69.75      5.34 o 
  -2   4   9        1.60        0.58      3.37 o 
  -1   4   9       56.13       50.72      3.83 o 
   0   4   9      336.35      375.35      8.01 o 
   1   4   9       20.20       21.03      2.91 o 
   2   4   9      587.11      591.01      4.59 o 
   3   4   9      211.11      226.41      2.76 o 
   4   4   9      317.24      338.29      3.06 o 
   5   4   9     1045.10     1049.77      9.18 o 
   6   4   9       71.64       74.04      1.67 o 
   7   4   9       20.92       19.23      3.04 o 
   8   4   9        7.52        5.73      3.43 o 
   9   4   9       12.61       12.75      2.97 o 
  10   4   9       11.65        9.56      4.50 o 
  11   4   9       73.61       74.98      6.96 o 
  12   4   9        0.03       -0.02      2.63 o 
  -6   5   9       18.31        7.66      9.29 o 
  -5   5   9       11.77       14.86      7.43 o 
  -4   5   9       52.55       48.57      4.12 o 
  -3   5   9      273.00      260.68      7.66 o 
  -2   5   9      228.64      221.10      6.73 o 
  -1   5   9       21.30       15.09      4.41 o 
   0   5   9       91.48       92.39      4.53 o 
   1   5   9       69.74       64.70      2.62 o 
   2   5   9        4.06        0.75      2.06 o 
   3   5   9       45.27       33.96      1.55 o 
   4   5   9      241.01      249.29      3.54 o 
   5   5   9      114.04      106.32      1.79 o 
   6   5   9        3.28        3.03      1.74 o 
   7   5   9      479.64      495.46      4.73 o 
   8   5   9        1.59        0.54      1.24 o 
   9   5   9      150.53      160.42      3.22 o 
  10   5   9      216.18      227.15      4.76 o 
  11   5   9        0.09       -0.35      3.13 o 
  12   5   9       42.24       47.33      6.03 o 
  -6   6   9        0.72       -0.46      9.17 o 
  -5   6   9        5.53        6.62      8.36 o 
  -4   6   9        4.35        5.92      7.20 o 
  -3   6   9      108.81       99.60      5.40 o 
  -2   6   9       14.53        9.52      5.92 o 
  -1   6   9        6.78        5.34      5.11 o 
   0   6   9        7.86        9.63      4.18 o 
   1   6   9      140.15      147.13      5.11 o 
   2   6   9       54.28       59.48      2.30 o 
   3   6   9       48.88       37.13      1.46 o 
   4   6   9      213.44      221.15      3.41 o 
   5   6   9       56.31       53.62      1.78 o 
   6   6   9       55.28       56.17      1.96 o 
   7   6   9        3.99        3.61      2.52 o 
   8   6   9       23.86       24.34      2.78 o 
   9   6   9       13.87       15.11      2.99 o 
  10   6   9       77.86       81.19      4.38 o 
  11   6   9       35.48       34.24      7.08 o 
  12   6   9        0.45       -0.04      3.69 o 
  -5   7   9        7.15        0.93      8.47 o 
  -4   7   9        3.67       -0.58     19.03 o 
  -3   7   9        0.89        0.70      6.62 o 
  -2   7   9       86.83       81.06      4.14 o 
  -1   7   9       40.42       26.58      5.80 o 
   0   7   9        3.88        1.86      5.34 o 
   1   7   9       11.02       12.03      2.98 o 
   2   7   9       14.67       16.46      2.47 o 
   3   7   9        3.52        4.36      2.30 o 
   4   7   9        1.20        0.10      2.07 o 
   5   7   9       36.24       31.49      2.00 o 
   6   7   9       87.58       82.14      2.11 o 
   7   7   9        2.03        4.25      2.22 o 
   8   7   9       14.73       11.45      2.88 o 
   9   7   9       12.51        6.55      3.40 o 
  10   7   9        4.99        6.12      4.72 o 
  11   7   9       32.20       28.41      4.83 o 
  12   7   9        0.43        0.13      1.74 o 
  -5   8   9        3.53        4.06      9.52 o 
  -4   8   9       35.29       37.14      6.73 o 
  -3   8   9        5.56        6.50      7.54 o 
  -2   8   9        1.14       -0.81      2.32 o 
  -1   8   9       33.38       37.74      3.81 o 
   0   8   9        4.30        3.71      5.92 o 
   1   8   9       51.76       45.89      2.64 o 
   2   8   9        0.94        2.02      2.56 o 
   3   8   9        5.38        6.11      2.59 o 
   4   8   9        1.30        1.13      1.72 o 
   5   8   9       34.77       31.00      2.21 o 
   6   8   9        2.74        3.44      2.33 o 
   7   8   9        3.94        4.78      2.30 o 
   8   8   9      100.51       98.77      2.99 o 
   9   8   9        3.44        2.64      4.55 o 
  10   8   9      104.60      124.33      4.48 o 
  11   8   9       29.12       28.44      4.56 o 
  12   8   9       33.74       35.54      6.15 o 
  -4   9   9        3.64        1.62      7.43 o 
  -3   9   9       10.52        7.78      6.73 o 
  -2   9   9        1.54        0.81      4.18 o 
  -1   9   9       31.78       34.35      6.62 o 
   0   9   9       36.65       32.73      4.76 o 
   1   9   9       26.82       25.02      2.93 o 
   2   9   9       95.45      101.77      2.76 o 
   3   9   9      142.64      154.73      3.09 o 
   4   9   9        0.77       -0.13      0.45 o 
   5   9   9       37.43       39.37      2.36 o 
   6   9   9      136.48      137.25      3.55 o 
   7   9   9        1.06        0.07      0.89 o 
   8   9   9       82.19       83.44      2.94 o 
   9   9   9      125.82      126.24      4.80 o 
  10   9   9       10.53       13.28      4.26 o 
  11   9   9       26.07       26.51      4.86 o 
  12   9   9       13.89       11.35      5.55 o 
  -3  10   9       52.88       45.85      9.40 o 
  -2  10   9        5.53        6.85      8.12 o 
  -1  10   9        7.95        7.43      6.50 o 
   0  10   9       59.67       55.59      5.80 o 
   1  10   9       18.20       20.59      4.52 o 
   2  10   9       43.38       47.19      4.27 o 
   3  10   9      124.60      123.18      3.11 o 
   4  10   9       13.61       11.19      3.09 o 
   5  10   9       11.10        9.51      2.66 o 
   6  10   9       58.25       60.50      2.77 o 
   7  10   9        7.61        6.44      2.85 o 
   8  10   9        1.52        1.96      3.74 o 
   9  10   9       51.66       54.27      3.35 o 
  10  10   9       52.29       53.52      4.15 o 
  11  10   9        7.08        8.73      5.19 o 
  12  10   9       14.87       15.32     10.33 o 
  -3  11   9        0.19       -0.46      7.31 o 
  -2  11   9        0.01       -2.90      8.94 o 
  -1  11   9        0.50        2.21      8.59 o 
   0  11   9       39.03       35.05      6.62 o 
   1  11   9       47.31       49.68      6.85 o 
   2  11   9       41.60       42.69      4.76 o 
   3  11   9      183.06      185.90      5.40 o 
   4  11   9        2.01        2.58      3.27 o 
   5  11   9       19.65       17.98      3.43 o 
   6  11   9        6.21        6.30      3.53 o 
   7  11   9       19.76       18.44      3.26 o 
   8  11   9       24.96       21.98      3.42 o 
   9  11   9        0.16       -0.20      1.08 o 
  10  11   9       17.71       17.17      4.45 o 
  11  11   9        3.58        0.45      1.10 o 
  -2  12   9       10.55        8.01      9.63 o 
  -1  12   9       14.79       10.79      8.47 o 
   0  12   9        0.02       -0.70      6.38 o 
   1  12   9        8.38        5.69      7.78 o 
   2  12   9       16.85       14.35      5.57 o 
   3  12   9        4.37        3.13      8.47 o 
   4  12   9       26.83       21.59      6.62 o 
   5  12   9       24.44       19.26      4.55 o 
   6  12   9        3.86        2.88      4.15 o 
   7  12   9       34.45       31.92      4.32 o 
   8  12   9       54.02       50.53      4.65 o 
   9  12   9        0.71        1.78      5.31 o 
  10  12   9        0.07        1.22      8.32 o 
   2  13   9        3.54        3.60     10.91 o 
   3  13   9        6.91        7.31      9.29 o 
   4  13   9        2.26        1.51      8.59 o 
   5  13   9        0.35        1.62      9.52 o 
   6  13   9        0.98        2.15      6.89 o 
   7  13   9        0.80        0.53      5.22 o 
   8  13   9        0.30        1.25      5.84 o 
   9  13   9        1.51       -0.30      4.66 o 
   2  14   9        4.39        3.13     10.45 o 
   8  14   9        0.17       -1.39      6.04 o 
  -3  -4  10       41.81       40.85     12.88 o 
  -1  -4  10       23.18       21.12      9.05 o 
   1  -4  10       62.68       68.49      6.65 o 
   2  -4  10        1.64        1.31      6.14 o 
   3  -4  10        0.21       -0.09      5.11 o 
   4  -4  10       12.39        4.53      9.05 o 
  -4  -3  10        1.00       -0.35      5.80 o 
  -3  -3  10       24.47       23.44      9.75 o 
  -2  -3  10        9.65       11.96      6.14 o 
  -1  -3  10       22.12       27.05      5.78 o 
   1  -3  10       76.79       71.50      5.37 o 
   2  -3  10      170.86      195.39      5.80 o 
   3  -3  10        0.44        1.22      5.55 o 
   4  -3  10       23.51       22.08      5.69 o 
   5  -3  10        2.13        2.98      6.32 o 
   6  -3  10       20.80       21.58      8.94 o 
  -4  -2  10        4.19        4.06     10.45 o 
  -3  -2  10       37.97       29.71      5.89 o 
  -2  -2  10       13.89       10.79      5.25 o 
  -1  -2  10        0.01        4.07      6.78 o 
   0  -2  10       30.07       25.40      4.48 o 
   1  -2  10       13.28       10.21      7.89 o 
   2  -2  10        0.18       -0.47      5.06 o 
   3  -2  10       45.69       40.66      5.25 o 
   4  -2  10       97.28       97.79      5.45 o 
   5  -2  10       34.04       28.60      5.19 o 
   6  -2  10        0.64        0.21      0.92 o 
   7  -2  10       33.51       34.16      6.95 o 
  -5  -1  10       20.10       21.70      8.94 o 
  -4  -1  10       11.01       10.61      6.36 o 
  -3  -1  10       88.50       86.57      5.62 o 
  -2  -1  10       19.80       13.34      4.80 o 
  -1  -1  10       37.05       28.83      4.23 o 
   0  -1  10       11.57        9.83      4.06 o 
   1  -1  10       29.07       28.44      6.50 o 
   2  -1  10       57.70       47.21      4.29 o 
   3  -1  10       89.96       85.83      3.98 o 
   4  -1  10        0.37        0.10      2.84 o 
   5  -1  10       35.54       32.05      4.40 o 
   6  -1  10       61.83       54.98      5.02 o 
   7  -1  10       15.68       13.73      6.06 o 
   8  -1  10        7.96        6.62      6.39 o 
   9  -1  10        2.21        6.42      7.76 o 
  10  -1  10       63.75       81.82     12.30 o 
  -6   0  10        2.82       -0.70     12.42 o 
  -5   0  10        1.54        1.86      9.75 o 
  -4   0  10        9.47        8.94      5.99 o 
  -3   0  10        4.77        2.36      4.91 o 
  -2   0  10        0.24       -0.64      4.12 o 
  -1   0  10      110.94      117.47      4.11 o 
   0   0  10        6.96        5.28      3.61 o 
   1   0  10       53.59       50.57      2.87 o 
   2   0  10      324.97      327.76      7.43 o 
   3   0  10       10.00        9.38      3.94 o 
   4   0  10      340.44      321.68      5.57 o 
   5   0  10        0.34       -0.06      0.73 o 
   6   0  10      129.05      131.12      4.32 o 
   7   0  10       16.69       15.52      4.92 o 
   8   0  10        0.97        2.02      5.62 o 
   9   0  10       36.66       37.16      6.55 o 
  10   0  10        5.12        6.39      7.49 o 
  -6   1  10       14.72       14.62      9.63 o 
  -5   1  10        0.17       -1.16      3.17 o 
  -4   1  10      102.82      108.70      5.50 o 
  -3   1  10       34.02       31.50      5.04 o 
  -2   1  10       20.79       13.41      4.23 o 
  -1   1  10       77.15       75.30      3.96 o 
   0   1  10      122.51      115.52      3.39 o 
   1   1  10       45.92       44.54      2.49 o 
   2   1  10       40.23       45.55      2.59 o 
   3   1  10       20.63       17.99      4.76 o 
   4   1  10        0.01        1.60      2.97 o 
   5   1  10       80.18       87.17      3.01 o 
   6   1  10      108.60      112.27      3.42 o 
   7   1  10      255.43      278.78      8.36 o 
   8   1  10        6.29        5.99      4.71 o 
   9   1  10       31.29       18.04      5.52 o 
  10   1  10        7.83        6.50      7.01 o 
  11   1  10       33.41       35.11      8.02 o 
  -6   2  10        0.00        1.51      9.98 o 
  -5   2  10        4.35       -0.37      3.29 o 
  -4   2  10        8.85       10.34      5.47 o 
  -3   2  10        0.35        2.21      4.57 o 
  -2   2  10       37.73       32.27      4.06 o 
  -1   2  10      101.83       99.47      3.65 o 
   0   2  10      160.92      167.96      5.34 o 
   1   2  10       33.58       29.26      3.15 o 
   2   2  10       30.45       30.34      2.35 o 
   3   2  10      965.45     1012.19      7.04 o 
   4   2  10        0.63       -0.34      1.93 o 
   5   2  10      114.17      114.69      3.05 o 
   6   2  10      225.46      239.91      4.91 o 
   7   2  10       41.60       40.49      5.80 o 
   8   2  10       13.96       11.90      4.76 o 
   9   2  10       71.99       75.31      5.36 o 
  10   2  10       23.48       23.90      6.11 o 
  11   2  10        1.88        2.10      6.73 o 
  -6   3  10       12.24       14.09      6.53 o 
  -5   3  10       69.88       67.73      5.98 o 
  -4   3  10        2.81       -2.21     13.46 o 
  -3   3  10      101.84      105.97      5.92 o 
  -2   3  10       38.76       33.08      5.92 o 
  -1   3  10       72.19       70.10      5.57 o 
   0   3  10      315.65      309.89      7.89 o 
   1   3  10       60.89       45.38      5.11 o 
   2   3  10        0.01       -0.46      2.95 o 
   3   3  10        5.89        2.87      1.97 o 
   4   3  10       24.07       20.56      2.46 o 
   5   3  10      100.23       94.99      2.70 o 
   6   3  10      114.05      121.63      5.34 o 
   7   3  10      110.59      118.27      3.77 o 
   8   3  10        0.73        0.18      4.16 o 
   9   3  10       23.34       21.79      5.12 o 
  10   3  10      135.97      128.68      5.63 o 
  11   3  10        2.49        4.27      6.27 o 
  12   3  10        0.00        2.09     10.79 o 
  -6   4  10       10.02       14.28      8.82 o 
  -5   4  10       13.53        9.61      6.15 o 
  -4   4  10        9.03       11.08      5.05 o 
  -3   4  10        0.33       -1.39      4.99 o 
  -2   4  10        0.40        2.44      5.22 o 
  -1   4  10       23.28       24.49      5.57 o 
   0   4  10       48.15       43.41      5.34 o 
   1   4  10       19.62       16.60      4.53 o 
   2   4  10      107.10      107.62      2.45 o 
   3   4  10       20.88       16.09      2.19 o 
   4   4  10       37.40       36.76      2.04 o 
   5   4  10      404.70      402.01      3.55 o 
   6   4  10        4.92        3.93      2.49 o 
   7   4  10      171.93      173.26      3.10 o 
   8   4  10        0.97        1.39      6.50 o 
   9   4  10        0.56        0.58      6.15 o 
  10   4  10       22.44       19.96      7.20 o 
  11   4  10        0.00       -1.97     11.61 o 
  12   4  10        9.87       11.26     11.49 o 
  -5   5  10        0.80        3.37      9.29 o 
  -4   5  10        7.01       11.77      5.17 o 
  -3   5  10        5.47        3.02      6.15 o 
  -2   5  10       25.54       20.31      5.34 o 
  -1   5  10       30.31       28.20      4.87 o 
   0   5  10       19.77       20.31      4.87 o 
   1   5  10      101.83      103.41      5.22 o 
   2   5  10       12.91       10.93      3.08 o 
   3   5  10       19.92       14.15      1.92 o 
   4   5  10       34.94       37.97      2.08 o 
   5   5  10        4.32        3.94      1.95 o 
   6   5  10        0.06       -0.25      1.22 o 
   7   5  10       89.59       83.03      2.87 o 
   8   5  10       29.59       28.75      3.07 o 
   9   5  10       21.70       18.77      3.54 o 
  10   5  10        4.64        3.90      4.03 o 
  11   5  10        3.56        1.62      8.59 o 
  12   5  10        1.87        5.83      6.36 o 
  -5   6  10       67.07       68.13      9.17 o 
  -4   6  10       13.51       17.21      5.98 o 
  -3   6  10       13.07       17.15      4.92 o 
  -2   6  10        8.14       10.45      5.92 o 
  -1   6  10       25.75       19.27      6.04 o 
   0   6  10        9.84        8.47      5.34 o 
   1   6  10        0.29       -1.39      3.36 o 
   2   6  10      103.30       96.07      3.26 o 
   3   6  10        0.84        0.99      2.62 o 
   4   6  10        0.24        0.10      1.42 o 
   5   6  10        0.05        0.62      1.20 o 
   6   6  10       43.71       36.56      2.61 o 
   7   6  10        2.28        3.28      2.88 o 
   8   6  10      164.28      175.65      5.19 o 
   9   6  10        0.78        1.93      3.27 o 
  10   6  10       11.24       10.71      3.78 o 
  11   6  10       28.00       23.45      6.03 o 
  12   6  10        1.29        1.35      6.83 o 
  -4   7  10       47.88       38.77      8.82 o 
  -3   7  10       26.75       23.27      5.15 o 
  -2   7  10        0.54       -0.90      3.27 o 
  -1   7  10       10.93        8.94      6.85 o 
   0   7  10      211.32      225.05      7.54 o 
   1   7  10        5.25        4.79      3.54 o 
   2   7  10      153.49      165.89      3.23 o 
   3   7  10       96.25      112.05      3.53 o 
   4   7  10       87.30       81.87      2.66 o 
   5   7  10      237.04      247.79      3.76 o 
   6   7  10      208.40      216.76      2.84 o 
   7   7  10        9.69        9.28      2.46 o 
   8   7  10       92.17       92.75      2.66 o 
   9   7  10      193.08      207.75      5.58 o 
  10   7  10        2.38       -0.96      2.28 o 
  11   7  10        2.72       -0.51      1.34 o 
  12   7  10        0.90       -0.08      1.09 o 
  13   7  10        0.38       -2.90      6.50 o 
  -4   8  10        3.26       -1.28      9.29 o 
  -3   8  10       39.37       45.38      7.78 o 
  -2   8  10      123.74      122.83      4.75 o 
  -1   8  10       11.06        6.23      4.45 o 
   0   8  10       40.27       41.90      5.80 o 
   1   8  10      184.58      193.65      4.23 o 
   2   8  10       22.76       18.35      2.87 o 
   3   8  10       19.50       15.92      2.85 o 
   4   8  10        4.05        0.66      0.89 o 
   5   8  10       69.86       70.51      3.57 o 
   6   8  10        9.22        6.37      2.45 o 
   7   8  10       67.35       67.11      2.69 o 
   8   8  10        0.52       -0.21      2.67 o 
   9   8  10       55.73       51.88      3.71 o 
  10   8  10       80.64       88.66      5.33 o 
  11   8  10        3.39        1.72      3.89 o 
  12   8  10       46.15       45.55      6.52 o 
  -3   9  10        0.34        0.46      7.89 o 
  -2   9  10       12.70       14.62      8.36 o 
  -1   9  10        1.08        0.35      6.85 o 
   0   9  10        0.78        0.24      4.15 o 
   1   9  10       86.02       82.64      6.96 o 
   2   9  10        0.12       -0.40      2.45 o 
   3   9  10       10.34        7.68      3.04 o 
   4   9  10      107.87      108.38      2.97 o 
   5   9  10       48.00       48.00      3.29 o 
   6   9  10       20.30       19.91      2.75 o 
   7   9  10        1.21        2.27      2.92 o 
   8   9  10      102.09       99.20      3.04 o 
   9   9  10        0.04       -0.59      2.74 o 
  10   9  10        0.07        1.28      7.44 o 
  11   9  10       52.35       54.80      4.77 o 
  12   9  10        1.74        0.00      0.46 o 
  -3  10  10        4.02        5.11      9.63 o 
  -2  10  10       36.44       25.77      8.70 o 
  -1  10  10       21.28       17.64      7.66 o 
   0  10  10        4.01        1.28      6.62 o 
   1  10  10       12.29       11.14      5.80 o 
   2  10  10       24.25       21.70      4.59 o 
   3  10  10        5.35        3.73      3.55 o 
   4  10  10        0.88        1.30      3.18 o 
   5  10  10        2.33        0.13      4.72 o 
   6  10  10        1.66        0.80      3.02 o 
   7  10  10        0.13        0.94      3.59 o 
   8  10  10       46.84       41.73      3.76 o 
   9  10  10        4.91        8.61      4.39 o 
  10  10  10        0.56        0.06      0.65 o 
  11  10  10       33.23       36.93      5.23 o 
  -2  11  10        0.09        1.28      8.94 o 
  -1  11  10       49.24       51.30      9.40 o 
   0  11  10        5.16        2.09      8.12 o 
   1  11  10       28.97       28.78      6.85 o 
   2  11  10        0.08        2.82      5.44 o 
   3  11  10       36.95       35.38      4.80 o 
   4  11  10        0.10        0.00      0.29 o 
   5  11  10        1.50       -1.52      2.60 o 
   6  11  10        4.95        2.99      3.62 o 
   7  11  10        3.62        3.11      3.43 o 
   8  11  10        0.18        0.28      4.86 o 
   9  11  10        7.36        5.84      3.81 o 
  10  11  10        0.03        2.55      4.34 o 
  11  11  10        2.32        4.89      7.10 o 
  -1  12  10        0.09       -1.97      5.92 o 
   0  12  10        3.88        3.37      9.98 o 
   1  12  10        5.23        1.86      9.05 o 
   2  12  10        3.05        1.94      6.27 o 
   3  12  10       65.30       66.04      8.82 o 
   4  12  10       11.16        8.94      7.78 o 
   5  12  10       52.64       54.27      5.12 o 
   6  12  10       50.74       55.04      4.71 o 
   7  12  10        5.96        5.03      4.72 o 
   8  12  10       28.43       32.34      4.88 o 
   9  12  10        4.29        1.74      5.44 o 
  10  12  10        2.71        5.45      7.02 o 
  11  12  10       17.45       15.90     11.26 o 
   2  13  10        2.35        3.83     11.26 o 
   3  13  10        7.81        9.17     10.91 o 
   4  13  10       10.07        7.66      9.87 o 
   5  13  10        2.73        2.67      8.59 o 
   6  13  10        0.62        1.28     10.91 o 
   7  13  10        8.44        7.82      5.47 o 
   8  13  10        1.02        2.35     10.48 o 
   9  13  10        4.18        2.22      7.89 o 
  -1  -3  11        1.51        3.71     10.91 o 
   0  -3  11       23.58       23.10      9.75 o 
   2  -3  11       15.12       19.96      7.86 o 
   3  -3  11        5.66        3.07      7.34 o 
  -3  -2  11       12.97        9.63     10.68 o 
  -2  -2  11       20.56       15.44      9.63 o 
  -1  -2  11       16.85       13.81      9.63 o 
   0  -2  11       34.19       38.65      8.82 o 
   1  -2  11       66.41       68.42      5.86 o 
   2  -2  11      127.88      133.24      9.75 o 
   3  -2  11        4.32        7.69      6.43 o 
   4  -2  11       30.77       32.33      6.13 o 
   5  -2  11      265.42      299.38      7.21 o 
   6  -2  11       10.79        6.15     11.14 o 
  -3  -1  11       94.16       99.83      6.87 o 
  -2  -1  11        0.89       -0.92      5.71 o 
  -1  -1  11      153.71      151.68      5.63 o 
   0  -1  11        8.50       10.33      6.96 o 
   1  -1  11        2.06        1.91      5.28 o 
   2  -1  11       54.29       51.42      7.43 o 
   3  -1  11        0.43        2.82      5.62 o 
   4  -1  11        0.57        1.14      7.84 o 
   5  -1  11       63.09       67.89      6.85 o 
   6  -1  11        2.53        4.03      6.08 o 
   7  -1  11       16.21       18.97      7.10 o 
  -4   0  11        9.16        7.66      9.52 o 
  -3   0  11       74.59       75.14      6.73 o 
  -2   0  11       25.44       21.71      5.75 o 
  -1   0  11        5.74        5.10      4.88 o 
   0   0  11       15.54       17.76      6.27 o 
   1   0  11       68.82       67.78      6.85 o 
   2   0  11       30.62       28.31      4.45 o 
   3   0  11       99.70      101.21      6.50 o 
   4   0  11      153.30      151.80      4.71 o 
   5   0  11       28.03       20.32      5.19 o 
   6   0  11      153.53      155.68      5.57 o 
   7   0  11        1.15       -0.02      2.38 o 
   8   0  11       11.79       15.21      5.37 o 
   9   0  11       21.90       30.76     11.95 o 
  -5   1  11       48.19       44.10     11.37 o 
  -4   1  11        1.01        0.02      0.35 o 
  -3   1  11       30.67       24.64      6.11 o 
  -2   1  11      208.47      221.32      5.29 o 
  -1   1  11       20.37       13.69      5.06 o 
   0   1  11       27.55       25.27      4.46 o 
   1   1  11       35.72       32.85      6.50 o 
   2   1  11        5.64        7.32      4.63 o 
   3   1  11       10.80       12.13      4.47 o 
   4   1  11        0.86        0.46      6.73 o 
   5   1  11        8.14        5.85      4.80 o 
   6   1  11       10.51        7.66      4.09 o 
   7   1  11       55.00       59.96      4.34 o 
   8   1  11       25.24       24.40      6.56 o 
   9   1  11       46.61       35.76      7.14 o 
  10   1  11       15.05       11.12      7.86 o 
  -5   2  11       15.90       20.52      7.67 o 
  -4   2  11        0.06       -0.80      5.06 o 
  -3   2  11       52.80       56.91      5.92 o 
  -2   2  11        0.47        0.50      6.98 o 
  -1   2  11        0.07        0.73      4.73 o 
   0   2  11       37.78       33.59      4.20 o 
   1   2  11        2.68        3.47      3.99 o 
   2   2  11       43.61       42.75      3.85 o 
   3   2  11       27.69       27.31      3.94 o 
   4   2  11        4.70        3.82      3.19 o 
   5   2  11      173.63      179.05      4.53 o 
   6   2  11        0.02        0.02      1.26 o 
   7   2  11        1.21        2.41      4.72 o 
   8   2  11      142.59      158.07      5.49 o 
   9   2  11        6.32        3.02      6.64 o 
  10   2  11       39.27       49.64      7.02 o 
  11   2  11        5.42        6.62     11.03 o 
  -5   3  11        0.72       -3.60      7.54 o 
  -4   3  11       47.82       49.96      6.07 o 
  -3   3  11        9.36       10.10      8.24 o 
  -2   3  11        3.88        5.45      7.54 o 
  -1   3  11      115.61      119.66      6.96 o 
   0   3  11       11.18        8.12      6.73 o 
   1   3  11       21.32       17.47      3.65 o 
   2   3  11      162.20      163.47      3.09 o 
   3   3  11       11.60       10.65      3.83 o 
   4   3  11      102.75      110.80      2.99 o 
   5   3  11       43.90       46.25      3.20 o 
   6   3  11       42.60       39.40      3.26 o 
   7   3  11      179.21      173.86      7.31 o 
   8   3  11       12.18       13.58      7.89 o 
   9   3  11        6.96       11.32      5.70 o 
  10   3  11       55.27       54.73      6.93 o 
  11   3  11        3.00       10.04      7.49 o 
  -5   4  11        1.32        4.64     11.03 o 
  -4   4  11       93.56      107.14      6.25 o 
  -3   4  11       31.36       22.98      8.36 o 
  -2   4  11      105.32      100.86      6.50 o 
  -1   4  11       83.17       89.25      5.69 o 
   0   4  11       17.34       18.34      5.69 o 
   1   4  11       50.03       34.70      6.27 o 
   2   4  11        1.36        2.44      5.57 o 
   3   4  11       73.23       76.07      3.27 o 
   4   4  11       11.35        8.00      3.05 o 
   5   4  11       35.68       29.23      3.22 o 
   6   4  11       41.74       37.54      3.03 o 
   7   4  11       20.30       19.89      4.54 o 
   8   4  11        0.01       -1.39      1.80 o 
   9   4  11       81.64       72.42      8.36 o 
  10   4  11       19.96       15.09      9.17 o 
  11   4  11       35.75       28.44     11.03 o 
  -4   5  11        1.24        2.99      6.69 o 
  -3   5  11        0.12        0.70      6.85 o 
  -2   5  11       38.56       37.26      8.01 o 
  -1   5  11        0.96        3.83      7.20 o 
   0   5  11      172.16      175.37      6.62 o 
   1   5  11       14.64       13.81      6.27 o 
   2   5  11       50.48       45.64      3.96 o 
   3   5  11      672.47      699.52      8.07 o 
   4   5  11       42.39       33.39      2.38 o 
   5   5  11       51.98       46.89      2.30 o 
   6   5  11      119.87      132.59      2.68 o 
   7   5  11       72.09       70.87      3.21 o 
   8   5  11       33.83       28.22      4.23 o 
   9   5  11       44.89       48.22      5.15 o 
  10   5  11       71.35       76.09      5.67 o 
  11   5  11       14.55       12.19     10.56 o 
  -4   6  11        7.83        5.82      7.25 o 
  -3   6  11      108.70      111.68      6.16 o 
  -2   6  11       89.65       90.65      6.62 o 
  -1   6  11        1.75        0.70      7.54 o 
   0   6  11      231.04      258.24      8.01 o 
   1   6  11      134.74      121.05      5.80 o 
   2   6  11        6.70        4.54      3.63 o 
   3   6  11       17.54        9.84      3.90 o 
   4   6  11      172.01      174.09      3.42 o 
   5   6  11       91.12       85.66      3.06 o 
   6   6  11       40.62       34.29      2.84 o 
   7   6  11        5.75        0.87      1.74 o 
   8   6  11        2.75        2.69      3.65 o 
   9   6  11       47.53       48.53      3.93 o 
  10   6  11       46.71       48.34      5.87 o 
  11   6  11        0.19       -0.93      4.41 o 
  -3   7  11       32.42       17.29      5.39 o 
  -2   7  11       25.69       21.82      5.30 o 
  -1   7  11       13.85       20.20      8.12 o 
   0   7  11       25.40       21.47      6.96 o 
   1   7  11       14.60       14.39      6.85 o 
   2   7  11       83.66       97.58      4.64 o 
   3   7  11        0.36       -0.06      1.61 o 
   4   7  11      137.19      135.70      3.24 o 
   5   7  11       56.47       55.07      3.00 o 
   6   7  11       38.43       34.58      3.14 o 
   7   7  11      107.59      111.81      3.38 o 
   8   7  11       43.63       39.25      3.90 o 
   9   7  11       58.46       54.28      4.21 o 
  10   7  11       24.09       24.13      5.94 o 
  11   7  11       27.04       32.13      6.71 o 
  -3   8  11        3.33        3.48     10.21 o 
  -2   8  11        1.75        0.74      5.15 o 
  -1   8  11       65.48       61.86      8.36 o 
   0   8  11       49.50       53.97      8.01 o 
   1   8  11       29.78       36.68      6.04 o 
   2   8  11      197.29      206.71     10.79 o 
   3   8  11       24.60       22.49      3.45 o 
   4   8  11       52.21       50.09      3.43 o 
   5   8  11       31.22       26.81      3.55 o 
   6   8  11        0.93       -0.60      1.53 o 
   7   8  11       10.55        9.05      3.60 o 
   8   8  11        2.08        2.70      3.95 o 
   9   8  11       15.32       15.37      4.28 o 
  10   8  11        2.32       -0.34      3.95 o 
  11   8  11        0.34       -1.05      4.90 o 
  12   8  11        5.38        3.02     11.84 o 
  -2   9  11        6.39        6.38      8.24 o 
  -1   9  11       56.56       55.46      6.10 o 
   0   9  11        0.30        2.21      7.66 o 
   1   9  11       48.26       47.47      8.12 o 
   2   9  11       40.86       50.65      4.66 o 
   3   9  11       11.65       11.97      3.94 o 
   4   9  11       67.75       61.76      3.50 o 
   5   9  11        2.19        4.10      3.76 o 
   6   9  11       80.54       69.33      3.51 o 
   7   9  11        3.33        6.52      3.81 o 
   8   9  11        2.56        2.27      4.30 o 
   9   9  11        3.49        2.56      5.87 o 
  10   9  11        0.00        1.30      5.77 o 
  11   9  11        0.20        0.58     10.56 o 
  12   9  11        4.60        4.53     12.07 o 
  -2  10  11        0.26        1.74     10.79 o 
  -1  10  11        0.13       -0.46      7.78 o 
   0  10  11       33.20       31.80      7.89 o 
   1  10  11       32.93       29.71      6.96 o 
   2  10  11       14.13       17.29      7.66 o 
   3  10  11       93.66      102.54      4.15 o 
   4  10  11       41.67       35.88      3.84 o 
   5  10  11       73.04       73.43      4.07 o 
   6  10  11      136.73      151.25      4.19 o 
   7  10  11        3.18        2.11      3.47 o 
   8  10  11      121.55      122.40      4.59 o 
   9  10  11       64.96       85.85      6.16 o 
  10  10  11       16.04       16.08      6.44 o 
  11  10  11       21.28       16.11      7.47 o 
  -1  11  11        0.89        1.51      9.87 o 
   0  11  11       33.48       33.66      9.75 o 
   1  11  11      100.63      120.82      8.82 o 
   2  11  11       34.04       38.53      8.01 o 
   3  11  11       94.26      103.00      6.13 o 
   4  11  11       10.72       14.04      4.46 o 
   5  11  11        4.96        1.94      4.47 o 
   6  11  11       26.32       23.30      4.39 o 
   7  11  11        0.00       -0.62      2.06 o 
   8  11  11        2.29        1.92      4.63 o 
   9  11  11        1.31        4.28      6.30 o 
  10  11  11        0.53        0.07      0.89 o 
  11  11  11        6.84        8.24      9.63 o 
   0  12  11        0.61        4.18     10.10 o 
   1  12  11       10.44        9.75     10.21 o 
   2  12  11       10.91        8.70      8.70 o 
   3  12  11       19.50       18.26      6.87 o 
   4  12  11       20.80       28.44     10.21 o 
   5  12  11       40.48       43.99      9.98 o 
   6  12  11        0.01        0.71      5.29 o 
   7  12  11       62.57       65.41      5.25 o 
   8  12  11       46.05       49.15      5.21 o 
   9  12  11        1.63        3.56      5.85 o 
   5  13  11       32.20       32.38      9.87 o 
   8  13  11       10.98       12.01      7.81 o 
   9  13  11        0.38        1.04     11.72 o 
  -2  -1  12       16.42       13.81     12.53 o 
  -1  -1  12        0.26        4.99     10.79 o 
   0  -1  12        3.62        2.67     10.56 o 
   1  -1  12       28.53       30.87      8.47 o 
   2  -1  12       44.23       37.92      6.44 o 
   4  -1  12        8.00       11.61      9.63 o 
   5  -1  12       25.57       27.62     11.49 o 
  -3   0  12       19.36        8.12     12.42 o 
  -2   0  12        1.24       -0.46    169.92 o 
  -1   0  12        0.71        1.16     31.80 o 
   0   0  12        2.37        0.70      8.24 o 
   1   0  12       14.44       15.32      9.17 o 
   2   0  12        4.56        3.53      6.15 o 
   3   0  12       30.13       22.79      5.69 o 
   4   0  12      107.14      109.22      8.36 o 
   5   0  12       14.36       12.53      8.70 o 
   6   0  12       28.09       23.82      6.50 o 
   7   0  12       64.96       68.25     10.91 o 
  -3   1  12        8.24        5.74      8.28 o 
  -2   1  12        1.45        4.46      6.85 o 
  -1   1  12       57.79       49.79      9.40 o 
   0   1  12       16.42       14.04      7.89 o 
   1   1  12       89.60       81.48      8.47 o 
   2   1  12       90.89       87.48      5.62 o 
   3   1  12       50.71       47.02      5.61 o 
   4   1  12       53.57       58.77      5.78 o 
   5   1  12      161.82      175.84      7.78 o 
   6   1  12       31.44       22.28      8.59 o 
   7   1  12       29.82       26.30      5.32 o 
   8   1  12       49.16       49.43      5.58 o 
  -3   2  12        0.51        1.18      4.84 o 
  -2   2  12        3.90        5.43      6.31 o 
  -1   2  12       70.12       74.28      5.86 o 
   0   2  12        8.31        8.47      7.89 o 
   1   2  12        0.79        0.93      7.54 o 
   2   2  12       80.14       70.80      7.54 o 
   3   2  12        5.87        8.34      4.57 o 
   4   2  12       35.52       25.58      5.45 o 
   5   2  12       61.71       58.91      5.19 o 
   6   2  12        0.01        0.46      3.57 o 
   7   2  12       12.63        8.58      6.46 o 
   8   2  12       37.42       29.11      5.53 o 
   9   2  12       15.89       17.97      7.34 o 
  -4   3  12        1.44        3.02     12.65 o 
  -3   3  12        3.84        4.63      6.85 o 
  -2   3  12        5.20        4.36      6.60 o 
  -1   3  12        8.24        8.07      5.70 o 
   0   3  12        8.30        5.06      4.76 o 
   1   3  12       32.79       29.02      7.78 o 
   2   3  12      144.69      146.47      7.31 o 
   3   3  12       72.61       75.25      4.71 o 
   4   3  12       19.74       16.95      4.67 o 
   5   3  12      164.66      177.52      6.41 o 
   6   3  12      258.62      282.08      4.64 o 
   7   3  12        2.27        1.92      2.89 o 
   8   3  12        0.07       -1.52      6.14 o 
   9   3  12       55.92       50.14      9.87 o 
  -3   4  12        5.03        7.78     10.79 o 
  -2   4  12       69.90       67.32      9.87 o 
  -1   4  12       21.78       18.92      8.82 o 
   0   4  12       43.53       36.68      6.62 o 
   1   4  12       75.06       72.66      7.31 o 
   2   4  12        4.19        2.90      7.08 o 
   3   4  12       43.77       35.86      5.80 o 
   4   4  12        0.59        1.61      3.73 o 
   5   4  12        0.79        0.48      3.79 o 
   6   4  12        0.67        0.64      3.07 o 
   7   4  12       41.01       38.00      4.19 o 
   8   4  12       34.25       31.42      5.63 o 
   9   4  12       64.04       69.45      6.02 o 
  10   4  12       14.53       12.95      7.17 o 
  11   4  12       26.24       37.37     10.79 o 
  -3   5  12        0.01       -1.16      9.98 o 
  -2   5  12        0.01       -2.21     19.50 o 
  -1   5  12       33.71       22.52      7.89 o 
   0   5  12       28.62       29.13      8.24 o 
   1   5  12        0.23       -0.81     10.10 o 
   2   5  12       19.22       17.41      6.73 o 
   3   5  12       49.25       49.83      4.32 o 
   4   5  12      178.08      175.25      4.88 o 
   5   5  12      145.71      154.44      4.80 o 
   6   5  12       16.15       13.87      4.54 o 
   7   5  12      124.02      130.85      4.71 o 
   8   5  12       81.81       70.49      5.60 o 
   9   5  12        3.23        5.15      5.90 o 
  10   5  12       42.68       44.27      7.02 o 
  -3   6  12        1.55        4.06     10.91 o 
  -2   6  12        1.76        2.21      9.75 o 
  -1   6  12       26.74       22.98      8.59 o 
   0   6  12        0.31       -2.67      4.99 o 
   1   6  12        0.02        1.04      6.38 o 
   2   6  12       93.00       84.84      6.38 o 
   3   6  12       34.50       37.36      4.83 o 
   4   6  12        0.75       -0.54      1.14 o 
   5   6  12      196.22      188.63      3.90 o 
   6   6  12       23.26       24.42      4.68 o 
   7   6  12      167.29      186.07      5.13 o 
   8   6  12        0.00       -1.34      5.30 o 
   9   6  12       81.15       71.80      6.19 o 
  10   6  12       13.30       15.04      7.08 o 
  -2   7  12        0.42        1.62      8.59 o 
  -1   7  12       11.18       12.77      8.82 o 
   0   7  12       11.57        8.47      8.12 o 
   1   7  12       19.81       12.42      6.85 o 
   2   7  12       15.54       19.73      7.43 o 
   3   7  12        3.57        6.71      4.71 o 
   4   7  12       32.15       29.17      3.77 o 
   5   7  12        0.37        0.01      1.02 o 
   6   7  12       21.49       18.19      3.83 o 
   7   7  12        6.11        2.46      4.16 o 
   8   7  12       10.26       10.15      4.37 o 
   9   7  12       57.29       52.46      6.20 o 
  10   7  12        0.14        1.39      8.70 o 
  -2   8  12        0.81        0.81      5.80 o 
  -1   8  12       20.67       19.61     10.10 o 
   0   8  12        0.77        0.35      9.29 o 
   1   8  12        6.31        5.11      6.85 o 
   2   8  12        1.75        4.82      5.19 o 
   3   8  12       59.13       60.80      5.10 o 
   4   8  12        1.69        0.11      1.45 o 
   5   8  12       28.83       31.26      4.02 o 
   6   8  12      102.83      111.14      4.14 o 
   7   8  12        0.51       -0.08      3.77 o 
   8   8  12      226.04      259.88      6.29 o 
   9   8  12       35.82       42.90      5.01 o 
  10   8  12        2.30        1.25      6.39 o 
  -1   9  12        3.52        7.57      6.43 o 
   0   9  12       60.82       48.63      9.98 o 
   1   9  12        1.30       -1.28      5.45 o 
   2   9  12        0.73        0.34      4.57 o 
   3   9  12        7.95        8.98      5.04 o 
   4   9  12       99.37      114.90      4.28 o 
   5   9  12        3.40        4.01      5.30 o 
   6   9  12        3.23        1.90      4.39 o 
   7   9  12        0.25        1.55      4.67 o 
   8   9  12        4.42        5.04      4.71 o 
   9   9  12        3.52        7.43      6.02 o 
  10   9  12       62.24       67.26      7.26 o 
  11   9  12        0.07        0.81     79.50 o 
   0  10  12       10.69        6.97      6.78 o 
   1  10  12        2.16        2.09      9.98 o 
   2  10  12        0.06        2.44      9.63 o 
   3  10  12        6.93        6.18      6.29 o 
   4  10  12        9.22        8.51      4.89 o 
   5  10  12        0.05       -2.06      3.56 o 
   6  10  12       20.97       18.80      4.90 o 
   7  10  12       62.29       63.78      4.57 o 
   8  10  12       52.27       51.28      5.23 o 
   9  10  12        0.36        2.05      6.73 o 
  10  10  12      121.55      152.74     10.45 o 
   0  11  12        5.30       10.56     10.91 o 
   1  11  12        2.63        3.13      9.17 o 
   2  11  12       14.42       14.62      8.82 o 
   3  11  12        5.47        5.40      7.38 o 
   4  11  12        2.76        1.30      2.27 o 
   5  11  12       26.56       24.37      5.23 o 
   6  11  12        7.82        8.86      4.96 o 
   7  11  12        4.54        1.81      6.45 o 
   8  11  12        7.03        4.91      6.75 o 
   9  11  12        6.18        9.19      7.38 o 
   1  12  12        0.02        0.46     11.26 o 
   2  12  12        6.70        4.41     10.45 o 
   3  12  12        1.20       -0.35      9.98 o 
   4  12  12        0.23       -1.51      6.04 o 
   5  12  12        0.05       -0.23      6.80 o 
   6  12  12        2.69        1.37      3.59 o 
   7  12  12       11.85       12.61      7.05 o 
   8  12  12        2.66        0.23      2.32 o 
   8  13  12        1.42       -2.55      9.75 o 
   3   0  13        6.96        8.47     11.49 o 
   4   0  13       20.28       24.72     11.72 o 
   1   1  13       16.75       19.15      9.98 o 
   2   1  13        5.69        6.73     10.33 o 
   3   1  13       42.10       38.11      6.69 o 
   4   1  13        0.71        3.58      7.04 o 
   5   1  13       24.25       26.00     10.45 o 
   6   1  13        6.73        3.48     11.72 o 
   7   1  13       67.98       82.17     12.30 o 
   0   2  13       29.26       35.52     11.03 o 
   1   2  13      136.30      162.61      8.82 o 
   2   2  13       31.38       34.12      8.94 o 
   3   2  13        2.70       -0.04      5.60 o 
   4   2  13       66.36       60.70      6.69 o 
   5   2  13        0.29        0.10      4.39 o 
   6   2  13        4.10        5.69      7.14 o 
   7   2  13        0.58       -2.90      6.62 o 
   8   2  13        8.10        3.48     11.61 o 
  -2   3  13       33.53       36.79     11.72 o 
  -1   3  13        0.60        3.71     10.68 o 
   0   3  13       22.23       27.51      9.98 o 
   1   3  13       27.88       31.92      9.98 o 
   2   3  13       24.79       21.94      9.29 o 
   3   3  13       34.81       31.80      7.08 o 
   4   3  13        6.84        5.69      8.01 o 
   5   3  13        3.95        4.64      7.08 o 
   6   3  13       26.70       25.63      5.27 o 
   7   3  13       68.98       73.12      5.63 o 
   8   3  13       32.09       38.63      6.86 o 
   9   3  13        0.26       -2.09      5.80 o 
  -2   4  13        0.75        2.32     11.14 o 
  -1   4  13        8.22        8.01      7.15 o 
   0   4  13       45.63       33.31      9.98 o 
   1   4  13        5.76       12.07      8.36 o 
   2   4  13      138.22      165.62      8.70 o 
   3   4  13       65.14       67.43      8.24 o 
   4   4  13        1.75        2.09      8.59 o 
   5   4  13       89.62       82.77      6.14 o 
   6   4  13        1.67        4.21      6.16 o 
   7   4  13        2.13        5.07      6.36 o 
   8   4  13       70.82       84.37      7.27 o 
   9   4  13       13.50       14.39     10.68 o 
  -1   5  13       12.83       15.55     11.26 o 
   0   5  13       29.97       31.69      9.40 o 
   1   5  13        0.53       -0.70      6.04 o 
   2   5  13      174.09      201.37      8.47 o 
   3   5  13       29.39       26.58      7.54 o 
   4   5  13       61.26       57.21      5.74 o 
   5   5  13        6.49        8.50      5.75 o 
   6   5  13       20.26       20.55      5.72 o 
   7   5  13       11.68        9.70      6.24 o 
   8   5  13        7.70        4.76      6.44 o 
   9   5  13        0.43        1.74     10.33 o 
  10   5  13        7.43       15.09     11.84 o 
  -1   6  13        1.38        1.16     11.37 o 
   0   6  13        0.58        1.86     10.21 o 
   1   6  13        7.98        7.66      9.75 o 
   2   6  13       26.33       27.97      8.47 o 
   3   6  13        0.06        5.69      8.59 o 
   4   6  13       37.09       42.24      5.45 o 
   5   6  13        9.16        3.29      5.95 o 
   6   6  13       48.95       42.94      5.24 o 
   7   6  13        2.89        4.38      7.87 o 
   8   6  13        0.17       -0.23      4.76 o 
   9   6  13       88.41      108.98      6.83 o 
  10   6  13        3.68        3.71     10.68 o 
   0   7  13       15.90       14.39     10.21 o 
   1   7  13       46.30       44.10      8.12 o 
   2   7  13       15.04       16.02      9.52 o 
   3   7  13      232.16      256.32      5.95 o 
   4   7  13       22.22       31.72      5.50 o 
   5   7  13       18.85       18.97      5.76 o 
   6   7  13        6.05        4.29      5.73 o 
   7   7  13       16.01       12.68      6.00 o 
   8   7  13       24.30       19.46      6.60 o 
   9   7  13        3.13        3.23      7.69 o 
  10   7  13        4.01        8.47     11.49 o 
   0   8  13        0.06        0.00      0.35 o 
   2   8  13        0.15        3.71      9.05 o 
   3   8  13        5.63        8.22      5.66 o 
   4   8  13        3.13        0.25      2.03 o 
   5   8  13      120.31      136.88      4.67 o 
   6   8  13        6.54        7.24      4.92 o 
   7   8  13        2.11        0.07      2.96 o 
   8   8  13       74.77       75.35      6.20 o 
   9   8  13        0.20       -2.65      3.72 o 
   1   9  13        4.07       -2.79      9.75 o 
   2   9  13       48.23       43.76      9.63 o 
   3   9  13       23.42       23.40      6.26 o 
   4   9  13       15.55       15.32      6.26 o 
   5   9  13      123.15      144.84      5.00 o 
   6   9  13       36.25       38.18      4.87 o 
   7   9  13        6.21        2.71      5.40 o 
   8   9  13        4.05        4.15      5.27 o 
   9   9  13        9.92        9.53      7.26 o 
   2  10  13       15.46       10.91     10.91 o 
   3  10  13        0.27        0.12      0.93 o 
   4  10  13       27.93       29.95      5.26 o 
   5  10  13        2.51        5.98      5.24 o 
   6  10  13        1.14        0.00      2.78 o 
   7  10  13       27.16       23.20      5.46 o 
   8  10  13        4.18        5.08      5.75 o 
   9  10  13        0.14       -0.58      1.74 o 
  10  10  13        6.15        9.29     12.88 o 
   3  11  13        6.54        4.29      9.87 o 
   4  11  13       10.86        8.79      7.83 o 
   5  11  13        4.84        6.59      5.78 o 
   6  11  13       60.21       76.48      6.09 o 
   7  11  13        1.49        2.87      7.48 o 
   8  11  13        6.60       11.37      7.80 o 
   3  12  13        3.82        8.59     11.72 o 
   5  12  13        2.98        5.80     11.95 o 
   6  12  13       35.46       33.43     12.42 o 
   7  12  13       10.58       13.46     10.79 o 
   3   5  14        4.20        6.85     11.03 o 
   4   5  14       26.04       24.03     10.56 o 
   5   5  14        5.57        5.69     10.45 o 
   6   5  14        1.84        2.61      6.68 o 
   3   6  14       24.02       27.74     10.79 o 
   4   6  14       39.19       46.19     10.56 o 
   5   6  14        2.89        4.41      7.18 o 
   6   6  14        3.71        9.74      7.28 o 
   7   6  14        4.08       -1.04      7.78 o 
   3   7  14       19.13       14.04     10.45 o 
   4   7  14      101.05       99.95      6.96 o 
   5   7  14       19.25       24.85      7.01 o 
   6   7  14        0.24       -0.04      0.35 o 
   7   7  14        1.09       -0.05      5.23 o 
   8   7  14        1.35        3.25     11.61 o 
   4   8  14        1.79        3.05      7.25 o 
   5   8  14        1.88        3.27      6.94 o 
   6   8  14        3.97        3.08      7.59 o 
   7   8  14       10.71       14.55      7.37 o 
   8   8  14        3.14        3.37     11.84 o 
   9   8  14        4.66        1.39     96.10 o 
   4   9  14        0.36        0.78      5.10 o 
   5   9  14       22.41       31.66      7.14 o 
   6   9  14       15.25       18.97      7.34 o 
   7   9  14        1.54        0.87      6.97 o 
   8   9  14        0.01       -2.21      8.59 o 
   5  10  14        0.36       -0.12      1.16 o 
   6  10  14        2.86        1.60      3.30 o 
   7  10  14        4.19        5.71      6.99 o 
   8  10  14        0.72       -1.51      6.85 o 
   6  11  14        3.48        4.41     11.26 o 
                                                 
